# Supplementary material for: The association between diets and periodontitis: a bidirectional two-sample Mendelian randomization study
Source: Front Genet. 2024 May 31;15:1398101. doi: 10.3389/fgene.2024.1398101 (PMC11176517; doi:10.3389/fgene.2024.1398101)
Supplement: Supplementary file 1 [file Table1.XLS]

## Sheet: Directory
Additional File S1 The association between diets and periodontitis: a bidirectional two-sample Mendelian randomization study
Supplemental Table 1 Detailed information on the GWAS datasets used in this study
Supplemental Table 2 Detailed information on the SNPs of confounding factors removed before MR analysis
Supplemental Table 3 The characteristics of instrumental variables used in forward MR analysis of the association between dietary factors and periodontitis
Supplemental Table 4 The characteristics of instrumental variables used in reverse MR analysis of the association between periodontitis and dietary habits, metabolic levels of dietary antioxidants
Supplemental Table 5 Full result of MR estimates for the effects of dietary factors on periodontitis
Supplemental Table 6 Full result of MR estimates for the effects of periodontitis on dietary habits, metabolic levels of dietary antioxidants
Supplemental Table 7 The heterogeneity and directional horizontal pleiotropy of the effects of dietary factors on periodontitis
Supplemental Table 8 The heterogeneity and directional horizontal pleiotropy of the effects of periodontitis on dietary habits, metabolic levels of dietary antioxidants
Supplemental Table 9 MR-PRESSO analysis for the effects of dietary factors on periodontitis
Supplemental Table 10 MR-PRESSO analysis for the effects of periodontitis on dietary habits, metabolic levels of dietary antioxidants

## Sheet: Table S1
Supplemental Table 1 Detailed information on the GWAS datasets used in this study (GWAS: genome-wide association study, PMID: identifier of literature index in the PubMed database, SNP: single-nucleotide polymorphisms, NA: not applicable)
	Types	GWAS ID or PMID	Year	Trait	Consortium	Sample size	Number of SNPs	Population
Disease		—	2023	Chronic periodontitis	NA	277036	16962023	European
Dietary Habits	Meat and Poultry	ukb-b-8006	2018	Poultry intake	MRC-IEU	461900	9851867	European
		ukb-b-2862	2018	Beef intake	MRC-IEU	461053	9851867	European
		ukb-b-5640	2018	Pork intake	MRC-IEU	460162	9851867	European
		ukb-b-14179	2018	Lamb/mutton intake	MRC-IEU	460006	9851867	European
		ukb-b-6324	2018	Processed meat intake	MRC-IEU	461981	9851867	European
		ukb-b-770	2018	Other meat intake	MRC-IEU	64941	9851867	European
	Seafood	ukb-b-143	2018	Shellfish intake	MRC-IEU	64939	9851867	European
		ukb-b-14746	2018	Lobster/crab intake	MRC-IEU	64938	9851867	European
		ukb-b-17627	2018	Non-oily fish intake	MRC-IEU	460880	9851867	European
		ukb-b-10546	2018	Oily fish intake	MRC-IEU	64949	9851867	European
		ukb-b-1252	2018	Other fish intake	MRC-IEU	64937	9851867	European
	Cheese	ukb-b-1489	2018	Cheese intake	MRC-IEU	451486	9851867	European
		ukb-b-6185	2018	Cheese spread intake	MRC-IEU	64949	9851867	European
		ukb-b-14171	2018	Cottage cheese intake	MRC-IEU	64949	9851867	European
		ukb-b-8007	2018	Soft cheese intake	MRC-IEU	64949	9851867	European
		ukb-b-3542	2018	Hard cheese intake	MRC-IEU	64949	9851867	European
		ukb-b-18079	2018	Low fat hard cheese intake	MRC-IEU	64949	9851867	European
		ukb-b-4088	2018	Other cheese intake	MRC-IEU	64949	9851867	European
	Fruit	ukb-b-3881	2018	Fresh fruit intake	MRC-IEU	446462	9851867	European
		ukb-b-18956	2018	Mixed fruit intake	MRC-IEU	64949	9851867	European
		ukb-b-16576	2018	Dried fruit intake	MRC-IEU	421764	9851867	European
		ukb-b-2221	2018	Cherry intake	MRC-IEU	64949	9851867	European
		ukb-b-12051	2018	Grape intake	MRC-IEU	64949	9851867	European
		ukb-b-6218	2018	Mango intake	MRC-IEU	64949	9851867	European
		ukb-b-13520	2018	Orange intake	MRC-IEU	64949	9851867	European
		ukb-b-6154	2018	Peach/nectarine intake	MRC-IEU	64949	9851867	European
		ukb-b-10793	2018	Pear intake	MRC-IEU	64949	9851867	European
		ukb-b-1164	2018	Pineapple intake	MRC-IEU	64949	9851867	European
		ukb-b-14182	2018	Plum intake	MRC-IEU	64949	9851867	European
		ukb-b-3022	2018	Prune intake	MRC-IEU	64949	9851867	European
		ukb-b-18659	2018	Other fruit intake	MRC-IEU	64949	9851867	European
		ukb-b-8676	2018	Stewed fruit intake	MRC-IEU	64942	9851867	European
	Grains	ukb-b-14690	2018	White rice intake	MRC-IEU	64949	9851867	European
		ukb-b-18788	2018	Cereal bar intake	MRC-IEU	64944	9851867	European
		ukb-b-11004	2018	Muesli intake	MRC-IEU	64949	9851867	European
		ukb-b-15926	2018	Cereal intake	MRC-IEU	441640	9851867	European
		ukb-b-11348	2018	Bread intake	MRC-IEU	452236	9851867	European
		ukb-b-758	2018	Couscous intake	MRC-IEU	64949	9851867	European
		ukb-b-19498	2018	Bran cereal intake	MRC-IEU	64949	9851867	European
		ukb-b-2375	2018	Whole-wheat cereal intake	MRC-IEU	64949	9851867	European
		ukb-b-4964	2018	Other bread intake	MRC-IEU	64949	9851867	European
		ukb-b-8917	2018	Other cereal intake	MRC-IEU	64949	9851867	European
	Sweets	ukb-b-17189	2018	Ice-cream intake	MRC-IEU	64949	9851867	European
		ukb-b-3433	2018	Cake intake	MRC-IEU	64949	9851867	European
		ukb-b-17775	2018	Fruitcake intake	MRC-IEU	64949	9851867	European
		ukb-b-6214	2018	Doughnut intake	MRC-IEU	64949	9851867	European
		ukb-b-16139	2018	Dark chocolate intake	MRC-IEU	64945	9851867	European
		ukb-b-9886	2018	Chocolate biscuits intake	MRC-IEU	64949	9851867	European
		ukb-b-9835	2018	Chocolate sweet intake	MRC-IEU	64949	9851867	European
		ukb-b-5068	2018	Chocolate-covered biscuits intake	MRC-IEU	64949	9851867	European
		ukb-b-1160	2018	Chocolate-covered raisin intake	MRC-IEU	64949	9851867	European
		ukb-b-10217	2018	Sweets intake	MRC-IEU	64949	9851867	European
		ukb-b-139	2018	Other sweets intake	MRC-IEU	64949	9851867	European
		ukb-b-117	2018	Chocolate bar intake	MRC-IEU	64944	9851867	European
	Vegetable	ukb-b-812	2018	Spinach intake	MRC-IEU	64949	9851867	European
		ukb-b-15601	2018	Broccoli intake	MRC-IEU	64949	9851867	European
		ukb-b-2975	2018	Cabbage/kale intake	MRC-IEU	64949	9851867	European
		ukb-b-16710	2018	Carrot intake	MRC-IEU	64949	9851867	European
		ukb-b-905	2018	Cauliflower intake	MRC-IEU	64949	9851867	European
		ukb-b-14145	2018	Celery intake	MRC-IEU	64949	9851867	European
		ukb-b-7420	2018	Courgette intake	MRC-IEU	64949	9851867	European
		ukb-b-588	2018	Cucumber intake	MRC-IEU	64949	9851867	European
		ukb-b-730	2018	Fresh tomato intake	MRC-IEU	64949	9851867	European
		ukb-b-2530	2018	Leek intake	MRC-IEU	64949	9851867	European
		ukb-b-2867	2018	Lettuce intake	MRC-IEU	64949	9851867	European
		ukb-b-15945	2018	Pea intake	MRC-IEU	64949	9851867	European
		ukb-b-3055	2018	Other vegetables intake	MRC-IEU	64949	9851867	European
		ukb-b-8089	2018	Cooked vegetable intake	MRC-IEU	448651	9851867	European
		ukb-b-1996	2018	Salad / raw vegetable intake	MRC-IEU	435435	9851867	European
		ukb-b-13155	2018	Mixed vegetable intake	MRC-IEU	64949	9851867	European
	Drinks	ukb-b-14898	2018	Water intake	MRC-IEU	427588	9851867	European
		ukb-b-3975	2018	Drinking water intake	MRC-IEU	64949	9851867	European
		ukb-b-29	2018	Porridge intake	MRC-IEU	64949	9851867	European
		ukb-b-3291	2018	Standard tea intake	MRC-IEU	64949	9851867	European
		ukb-b-6066	2018	Tea intake	MRC-IEU	447485	9851867	European
		ukb-b-13344	2018	Herbal tea intake	MRC-IEU	64949	9851867	European
		ukb-b-4078	2018	Green tea intake	MRC-IEU	64949	9851867	European
		ukb-b-2966	2018	Milk intake	MRC-IEU	64943	9851867	European
		ukb-b-7753	2018	Yogurt intake	MRC-IEU	64949	9851867	European
		ukb-b-5237	2018	Coffee intake	MRC-IEU	428860	9851867	European
		ukb-b-930	2018	Instant coffee intake	MRC-IEU	64949	9851867	European
		ukb-b-19142	2018	Espresso intake	MRC-IEU	64949	9851867	European
		ukb-b-748	2018	Filtered coffee intake	MRC-IEU	64949	9851867	European
		ukb-b-2832	2018	Fizzy drink intake	MRC-IEU	64949	9851867	European
		ukb-b-19703	2018	Low calorie drink intake	MRC-IEU	64949	9851867	European
		ukb-b-2763	2018	Orange juice intake	MRC-IEU	64949	9851867	European
		ukb-b-337	2018	Pure fruit/vegetable juice intake	MRC-IEU	64949	9851867	European
		ukb-b-13556	2018	Red wine intake	MRC-IEU	64949	9851867	European
		ukb-b-3751	2018	Spirits intake	MRC-IEU	64949	9851867	European
		ukb-b-5779	2018	Alcohol intake frequency	MRC-IEU	462346	9851867	European
		ukb-b-1707	2018	Average weekly spirits intake	MRC-IEU	326565	9851867	European
		ukb-b-3831	2018	Average weekly intake of other alcoholic drinks	MRC-IEU	107741	9851867	European
		ukb-b-1310	2018	Other drink intake	MRC-IEU	64949	9851867	European
	Food additive	ukb-b-3143	2018	Intake of artificial sweetener added to cereal	MRC-IEU	64949	9851867	European
		ukb-b-1338	2018	Intake of artificial sweetener added to coffee	MRC-IEU	64949	9851867	European
		ukb-b-5867	2018	Intake of artificial sweetener added to tea	MRC-IEU	64949	9851867	European
		ukb-b-11697	2018	Intake of sugar added to cereal	MRC-IEU	64949	9851867	European
		ukb-b-243	2018	Intake of sugar added to coffee	MRC-IEU	64949	9851867	European
		ukb-b-8442	2018	Intake of sugar added to tea	MRC-IEU	64949	9851867	European
	Pulses	ukb-b-5522	2018	Tofu intake	MRC-IEU	64945	9851867	European
		ukb-b-621	2018	Pulses intake	MRC-IEU	64949	9851867	European
	Nuts	ukb-b-15960	2018	Salted nuts intake	MRC-IEU	64949	9851867	European
		ukb-b-1099	2018	Salted peanuts intake	MRC-IEU	64949	9851867	European
		ukb-b-12217	2018	Unsalted nuts intake	MRC-IEU	64949	9851867	European
		ukb-b-15555	2018	Unsalted peanuts intake	MRC-IEU	64949	9851867	European
	Egg	ukb-b-4075	2018	Whole egg intake	MRC-IEU	64949	9851867	European
		ukb-b-8266	2018	Other egg intake	MRC-IEU	64942	9851867	European
	Others	ukb-b-4442	2018	Ham intake	MRC-IEU	64949	9851867	European
		ukb-b-4414	2018	Bacon intake	MRC-IEU	64949	9851867	European
		ukb-b-18007	2018	Boiled/baked potatoes intake	MRC-IEU	64949	9851867	European
		ukb-b-12836	2018	Fried potatoes intake	MRC-IEU	64949	9851867	European
Diet-derived antioxidants	Circulating metabolites	ukb-b-16202	2018	Carotene	MRC-IEU	64979	9851867	European
		ukb-b-17406	2018	Retinol	MRC-IEU	62991	9851867	European
		ukb-b-19390	2018	Vitamin C (Ascorbate)	MRC-IEU	64979	9851867	European
		met-a-340	2014	Alpha-tocopherol	NA	7725	2545636	European
		met-a-571	2014	Gamma-tocopherol	NA	6226	2544979	European
	Absolute circulating levels	23134893	2012	β-carotene	GWAS	2344	—	European
		21878437	2011	Retinol	GWAS	5006	—	European
		33203707	2021	Vitamin C (Ascorbate)	GWAS	52018	—	European
		21729881	2011	α-tocopherol	GWAS	5006	—	European
		26861389	2016	Lycopene	GWAS	441	—	European

## Sheet: Table S2
Supplemental Table 2 Detailed information on the SNPs of confounding factors removed before MR analysis (SNP: single nucleotide polymorphisms, hg19_coordinates: the hg19 chromosome position, hg38_coordinates: the hg38 chromosome position, a1: the effect allele, a2: the non-effect allele, trait: phenotype or disease, efo: the EFO ontology term for the phenotype or disease, study: the name of the c…
SNP	rsID	hg19_coordinates	hg38_coordinates	A1	A2	Trait	EFO	Study	PMID	Ancestry	Year	Beta	SE	P-value	Direction	N	N.Cases	N.Controls	N.Studies	Unit	Dataset
rs11060853	rs11060853	chr12:123424071	chr12:122939524	A	G	Body mass index	EFO_0004340	Neale B	UKBB	European	2017	-0.0133	0.002437	4.8e-08	-	336107	0	336107	1	IVNT	Neale-B_UKBB_EUR_2017
rs6539284	rs6539284	chr12:79592680	chr12:79198900	C	T	Qualifications: other professional qualifications	EFO_0004784	Neale B	UKBB	European	2017	0.006981	0.001124	5.19e-10	+	334070	97524	236546	1	risk diff	Neale-B_UKBB_EUR_2017
rs6694085	rs6694085	chr1:33231380	chr1:32765779	G	T	Body mass index	EFO_0004340	Neale B	UKBB	European	2017	-0.01871	0.003208	5.44e-09	-	336107	0	336107	1	IVNT	Neale-B_UKBB_EUR_2017
rs6706648	rs6706648	chr2:60722040	chr2:60494905	C	T	Qualifications: O levels or GCSEs or equivalent	EFO_0004784	Neale B	UKBB	European	2017	-0.007285	0.001307	2.46e-08	-	334070	159730	174340	1	risk diff	Neale-B_UKBB_EUR_2017
rs6857	rs6857	chr19:45392254	chr19:44888997	T	C	Body mass index in females greater than 50 years of age	EFO_0004340	GIANT	26426971	European	2015	-0.049	0.0075	6.1e-11	-	88133	0	88133	114	IVNT	GIANT_BMI-F-GT-50_EUR_2015
rs6857	rs6857	chr19:45392254	chr19:44888997	T	C	Body mass index	EFO_0004340	Neale B	UKBB	European	2017	-0.02356	0.003189	1.5e-13	-	336107	0	336107	1	IVNT	Neale-B_UKBB_EUR_2017
rs6897252	rs6897252	chr5:62952337	chr5:63656510	C	T	Qualifications: college or university degree	EFO_0004784	Neale B	UKBB	European	2017	0.007224	0.001165	5.61e-10	+	334070	106305	227765	1	risk diff	Neale-B_UKBB_EUR_2017
rs7012814	rs7012814	chr8:9173358	chr8:9315848	A	G	Body mass index	EFO_0004340	Neale B	UKBB	European	2017	0.01623	0.002423	2.11e-11	+	336107	0	336107	1	IVNT	Neale-B_UKBB_EUR_2017
rs72829857	rs72829857	chr6:16966052	chr6:16965821	A	G	Qualifications: A levels or as levels or equivalent	EFO_0004784	Neale B	UKBB	European	2017	-0.007777	0.001296	1.99e-09	-	334070	91710	242360	1	risk diff	Neale-B_UKBB_EUR_2017
rs72829857	rs72829857	chr6:16966052	chr6:16965821	A	G	Qualifications: college or university degree	EFO_0004784	Neale B	UKBB	European	2017	-0.009683	0.001352	8.04e-13	-	334070	106305	227765	1	risk diff	Neale-B_UKBB_EUR_2017
rs72845670	rs72845670	chr10:104106200	chr10:102346443	C	T	Qualifications: A levels or as levels or equivalent	EFO_0004784	Neale B	UKBB	European	2017	0.006125	0.001117	4.16e-08	+	334070	91710	242360	1	risk diff	Neale-B_UKBB_EUR_2017
rs72845670	rs72845670	chr10:104106200	chr10:102346443	C	T	Years of educational attainment	EFO_0004784	SSGAC	27225129	European	2016	0.016	0.003	4.9e-10	+	328917	0	328917	64	years	SSGAC_EduYears_EUR_2016
rs7299943	rs7299943	chr12:123593485	chr12:123108938	A	T	Age completed full time education	EFO_0004784	Neale B	UKBB	European	2017	0.01762	0.003062	8.83e-09	+	226899	0	226899	1	-	Neale-B_UKBB_EUR_2017
rs7299943	rs7299943	chr12:123593485	chr12:123108938	A	T	Qualifications: A levels or as levels or equivalent	EFO_0004784	Neale B	UKBB	European	2017	0.009242	0.001374	1.73e-11	+	334070	91710	242360	1	risk diff	Neale-B_UKBB_EUR_2017
rs7299943	rs7299943	chr12:123593485	chr12:123108938	A	T	Qualifications: O levels or GCSEs or equivalent	EFO_0004784	Neale B	UKBB	European	2017	0.009285	0.001534	1.41e-09	+	334070	159730	174340	1	risk diff	Neale-B_UKBB_EUR_2017
rs7299943	rs7299943	chr12:123593485	chr12:123108938	A	T	Qualifications: college or university degree	EFO_0004784	Neale B	UKBB	European	2017	0.008174	0.001433	1.18e-08	+	334070	106305	227765	1	risk diff	Neale-B_UKBB_EUR_2017
rs7299943	rs7299943	chr12:123593485	chr12:123108938	A	T	Qualifications: none	EFO_0004784	Neale B	UKBB	European	2017	-0.007402	0.001162	1.9e-10	-	334070	57567	276503	1	risk diff	Neale-B_UKBB_EUR_2017
rs7299943	rs7299943	chr12:123593485	chr12:123108938	A	T	Years of educational attainment in females	EFO_0004784	SSGAC	27225129	European	2016	0.025	0.004	2.2e-09	+	181443	0	181443	62	years	SSGAC_EduYears-F_EUR_2016
rs7299943	rs7299943	chr12:123593485	chr12:123108938	A	T	Years of educational attainment	EFO_0004784	SSGAC	27225129	European	2016	0.022	0.003	4.49e-13	+	328917	0	328917	64	years	SSGAC_EduYears_EUR_2016
rs7515509	rs7515509	chr1:77949123	chr1:77483438	A	G	Body mass index	EFO_0004340	Neale B	UKBB	European	2017	0.01544	0.002457	3.32e-10	+	336107	0	336107	1	IVNT	Neale-B_UKBB_EUR_2017
rs752179	rs752179	chr3:108024070	chr3:108305223	A	T	Body mass index	EFO_0004340	Neale B	UKBB	European	2017	-0.01437	0.002621	4.17e-08	-	336107	0	336107	1	IVNT	Neale-B_UKBB_EUR_2017
rs75499503	rs75499503	chr6:26145217	chr6:26144989	C	T	Body mass index	EFO_0004340	Neale B	UKBB	European	2017	0.01978	0.002946	1.88e-11	+	336107	0	336107	1	IVNT	Neale-B_UKBB_EUR_2017
rs75499503	rs75499503	chr6:26145217	chr6:26144989	C	T	Pack years adult smoking as proportion of life span exposed to smoking	EFO_0004318	Neale B	UKBB	European	2017	0.0314	0.005381	5.37e-09	+	101726	0	101726	1	IVNT	Neale-B_UKBB_EUR_2017
rs75499503	rs75499503	chr6:26145217	chr6:26144989	C	T	Pack years of smoking preview only	EFO_0004318;EFO_0006526	Neale B	UKBB	European	2017	0.03226	0.005363	1.79e-09	+	101726	0	101726	1	IVNT	Neale-B_UKBB_EUR_2017
rs75499503	rs75499503	chr6:26145217	chr6:26144989	C	T	Qualifications: A levels or as levels or equivalent	EFO_0004784	Neale B	UKBB	European	2017	-0.007578	0.001338	1.49e-08	-	334070	91710	242360	1	risk diff	Neale-B_UKBB_EUR_2017
rs75499503	rs75499503	chr6:26145217	chr6:26144989	C	T	Qualifications: college or university degree	EFO_0004784	Neale B	UKBB	European	2017	-0.009893	0.001396	1.38e-12	-	334070	106305	227765	1	risk diff	Neale-B_UKBB_EUR_2017
rs7607369	rs7607369	chr2:219279097	chr2:218414374	A	G	Body mass index in males	EFO_0004340	GIANT	25673413	Mixed	2015	0.0227	0.0041	3.71e-08	+	150660	0	150660	106	IVNT	GIANT_BMI-M_Mixed_2015
rs7730004	rs7730004	chr5:43191033	chr5:43190931	C	T	Body mass index	EFO_0004340	Neale B	UKBB	European	2017	-0.01459	0.00257	1.36e-08	-	336107	0	336107	1	IVNT	Neale-B_UKBB_EUR_2017
rs79147413	rs79147413	chr3:141209594	chr3:141490752	A	G	Body mass index	EFO_0004340	Neale B	UKBB	European	2017	-0.03024	0.004821	3.58e-10	-	336107	0	336107	1	IVNT	Neale-B_UKBB_EUR_2017
rs7925389	rs7925389	chr11:47466790	chr11:47445238	A	T	Body mass index females	EFO_0004340	Akiyama M	28892062	East Asian	2017	-0.03378	0.005731	3.77e-09	-	82438	0	82438	3	IVNT	Akiyama-M_BMI-F_EAS_2017
rs7925389	rs7925389	chr11:47466790	chr11:47445238	A	T	Body mass index	EFO_0004340	Akiyama M	28892062	East Asian	2017	-0.02303	0.003867	2.58e-09	-	173430	0	173430	3	IVNT	Akiyama-M_BMI_EAS_2017
rs7925389	rs7925389	chr11:47466790	chr11:47445238	A	T	Body mass index	EFO_0004340	Neale B	UKBB	European	2017	-0.02262	0.002563	1.07e-18	-	336107	0	336107	1	IVNT	Neale-B_UKBB_EUR_2017
rs975303	rs975303	chr6:19028788	chr6:19028557	G	A	Qualifications: college or university degree	EFO_0004784	Neale B	UKBB	European	2017	0.009996	0.001475	1.24e-11	+	334070	106305	227765	1	risk diff	Neale-B_UKBB_EUR_2017
rs11012726	rs11012726	chr10:21797272	chr10:21508343	C	T	Body mass index	EFO_0004340	Neale B	UKBB	European	2017	0.0208	0.002627	2.43e-15	+	336107	0	336107	1	IVNT	Neale-B_UKBB_EUR_2017
rs1566029	rs1566029	chr19:18258512	chr19:18147702	T	C	Body mass index	EFO_0004340	Neale B	UKBB	European	2017	0.01567	0.002415	8.56e-11	+	336107	0	336107	1	IVNT	Neale-B_UKBB_EUR_2017
rs1994315	rs1994315	chr3:85144149	chr3:85094998	C	T	Body mass index	EFO_0004340	Neale B	UKBB	European	2017	0.01467	0.00259	1.48e-08	+	336107	0	336107	1	IVNT	Neale-B_UKBB_EUR_2017
rs591776	rs591776	chr12:99538895	chr12:99145117	T	C	Body mass index	EFO_0004340	Neale B	UKBB	European	2017	-0.01677	0.002505	2.18e-11	-	336107	0	336107	1	IVNT	Neale-B_UKBB_EUR_2017
rs6754311	rs6754311	chr2:136707982	chr2:135950412	C	T	Body mass index	EFO_0004340	Neale B	UKBB	European	2017	-0.01564	0.002844	3.81e-08	-	336107	0	336107	1	IVNT	Neale-B_UKBB_EUR_2017
rs12949279	rs12949279	chr17:78558411	chr17:80584611	C	T	Body mass index adjusted for smoking	EFO_0004340	GIANT	28443625	Mixed	2017	-0.0185	0.0033	2.12e-08	-	239796	0	239796	79	IVNT	GIANT_BMI-adjusted-Smoking_Mixed_2017
rs12949279	rs12949279	chr17:78558411	chr17:80584611	C	T	Body mass index	EFO_0004340	GIANT	25673413	European	2015	-0.0175	0.0031	2.38e-08	-	321388	0	321388	114	IVNT	GIANT_BMI_EUR_2015
rs12949279	rs12949279	chr17:78558411	chr17:80584611	C	T	Body mass index	EFO_0004340	GIANT	25673413	Mixed	2015	-0.0167	0.0029	1.35e-08	-	338449	0	338449	125	IVNT	GIANT_BMI_Mixed_2015
rs12949279	rs12949279	chr17:78558411	chr17:80584611	C	T	Body mass index	EFO_0004340	Neale B	UKBB	European	2017	-0.01857	0.00242	1.66e-14	-	336107	0	336107	1	IVNT	Neale-B_UKBB_EUR_2017
rs13274119	rs13274119	chr8:143342967	chr8:142261606	A	C	Qualifications: A levels or as levels or equivalent	EFO_0004784	Neale B	UKBB	European	2017	0.009156	0.001587	7.92e-09	+	334070	91710	242360	1	risk diff	Neale-B_UKBB_EUR_2017
rs13274119	rs13274119	chr8:143342967	chr8:142261606	A	C	Qualifications: none	EFO_0004784	Neale B	UKBB	European	2017	-0.00755	0.001342	1.85e-08	-	334070	57567	276503	1	risk diff	Neale-B_UKBB_EUR_2017
rs13409451	rs13409451	chr2:144257639	chr2:143500070	A	G	Qualifications: A levels or as levels or equivalent	EFO_0004784	Neale B	UKBB	European	2017	-0.007169	0.00112	1.55e-10	-	334070	91710	242360	1	risk diff	Neale-B_UKBB_EUR_2017
rs13409451	rs13409451	chr2:144257639	chr2:143500070	A	G	Qualifications: college or university degree	EFO_0004784	Neale B	UKBB	European	2017	-0.008704	0.001168	9.36e-14	-	334070	106305	227765	1	risk diff	Neale-B_UKBB_EUR_2017
rs13409451	rs13409451	chr2:144257639	chr2:143500070	A	G	Qualifications: none	EFO_0004784	Neale B	UKBB	European	2017	0.006576	0.0009473	3.86e-12	+	334070	57567	276503	1	risk diff	Neale-B_UKBB_EUR_2017
rs13409451	rs13409451	chr2:144257639	chr2:143500070	A	G	Years of educational attainment	EFO_0004784	SSGAC	27225129	European	2016	-0.017	0.003	5.96e-11	-	328917	0	328917	64	years	SSGAC_EduYears_EUR_2016
rs1421085	rs1421085	chr16:53800954	chr16:53767042	C	T	Body mass index females	EFO_0004340	Akiyama M	28892062	East Asian	2017	0.07861	0.00654	2.82e-33	+	82438	0	82438	3	IVNT	Akiyama-M_BMI-F_EAS_2017
rs1421085	rs1421085	chr16:53800954	chr16:53767042	C	T	Body mass index males	EFO_0004340	Akiyama M	28892062	East Asian	2017	0.08008	0.005966	4.42e-41	+	90992	0	90992	3	IVNT	Akiyama-M_BMI-M_EAS_2017
rs1421085	rs1421085	chr16:53800954	chr16:53767042	C	T	Body mass index	EFO_0004340	Akiyama M	28892062	East Asian	2017	0.07898	0.004407	8.41e-72	+	173430	0	173430	3	IVNT	Akiyama-M_BMI_EAS_2017
rs1421085	rs1421085	chr16:53800954	chr16:53767042	C	T	Childhood BMI	EFO_0004340	EGGC	26604143	European	2016	0.0734	0.0082	3.2e-19	+	33427	0	33427	20	SDS	EGGC_Childhood-BMI_EUR_2016
rs1421085	rs1421085	chr16:53800954	chr16:53767042	C	T	Body mass index in physically active females	EFO_0004340	GIANT	28448500	Mixed	2017	0.0686	0.0053	6.13e-38	+	83585	0	83585	53	IVNT	GIANT_BMI-Active-F_Mixed_2017
rs1421085	rs1421085	chr16:53800954	chr16:53767042	C	T	Body mass index in physically active males	EFO_0004340	GIANT	28448500	Mixed	2017	0.0774	0.0062	9.25e-36	+	58331	0	58331	52	IVNT	GIANT_BMI-Active-M_Mixed_2017
rs1421085	rs1421085	chr16:53800954	chr16:53767042	C	T	Body mass index in physically active indivdiuals	EFO_0004340	GIANT	28448500	European	2017	0.0739	0.0042	0	+	136963	0	136963	57	IVNT	GIANT_BMI-Active_EUR_2017
rs1421085	rs1421085	chr16:53800954	chr16:53767042	C	T	Body mass index in physically active indivdiuals	EFO_0004340	GIANT	28448500	Mixed	2017	0.0727	0.0042	0	+	142035	0	142035	60	IVNT	GIANT_BMI-Active_Mixed_2017
rs1421085	rs1421085	chr16:53800954	chr16:53767042	C	T	Body mass index in females greater than 50 years of age	EFO_0004340	GIANT	26426971	European	2015	0.077	0.0049	3.2e-56	+	103046	0	103046	114	IVNT	GIANT_BMI-F-GT-50_EUR_2015
rs1421085	rs1421085	chr16:53800954	chr16:53767042	C	T	Body mass index in females less than or equal to 50 years of age	EFO_0004340	GIANT	26426971	European	2015	0.085	0.0061	2.8e-44	+	64362	0	64362	114	IVNT	GIANT_BMI-F-LE-50_EUR_2015
rs1421085	rs1421085	chr16:53800954	chr16:53767042	C	T	Body mass index in females	EFO_0004340	GIANT	23754948	European	2013	0.076	0.0063	6e-34	+	67939	0	67939	46	IVNT	GIANT_BMI-F_EUR_2013
rs1421085	rs1421085	chr16:53800954	chr16:53767042	C	T	Body mass index in females	EFO_0004340	GIANT	25673413	Mixed	2015	0.0783	0.0041	1.48e-82	+	168615	0	168615	107	IVNT	GIANT_BMI-F_Mixed_2015
rs1421085	rs1421085	chr16:53800954	chr16:53767042	C	T	Body mass index in physically inactive females	EFO_0004340	GIANT	28448500	Mixed	2017	0.1039	0.0102	1.84e-24	+	24369	0	24369	53	IVNT	GIANT_BMI-Inactive-F_Mixed_2017
rs1421085	rs1421085	chr16:53800954	chr16:53767042	C	T	Body mass index in physically inactive males	EFO_0004340	GIANT	28448500	Mixed	2017	0.0828	0.0117	1.31e-12	+	17101	0	17101	52	IVNT	GIANT_BMI-Inactive-M_Mixed_2017
rs1421085	rs1421085	chr16:53800954	chr16:53767042	C	T	Body mass index in physically inactive indivdiuals	EFO_0004340	GIANT	28448500	European	2017	0.0963	0.0078	3.11e-35	+	41230	0	41230	57	IVNT	GIANT_BMI-Inactive_EUR_2017
rs1421085	rs1421085	chr16:53800954	chr16:53767042	C	T	Body mass index in physically inactive indivdiuals	EFO_0004340	GIANT	28448500	Mixed	2017	0.0962	0.0081	1.94e-32	+	39259	0	39259	60	IVNT	GIANT_BMI-Inactive_Mixed_2017
rs1421085	rs1421085	chr16:53800954	chr16:53767042	C	T	Body mass index in males greater than 50 years of age	EFO_0004340	GIANT	26426971	European	2015	0.072	0.005	3.1e-48	+	92033	0	92033	114	IVNT	GIANT_BMI-M-GT-50_EUR_2015
rs1421085	rs1421085	chr16:53800954	chr16:53767042	C	T	Body mass index in males less than or equal to 50 years of age	EFO_0004340	GIANT	26426971	European	2015	0.1	0.0067	6.6e-53	+	50039	0	50039	114	IVNT	GIANT_BMI-M-LE-50_EUR_2015
rs1421085	rs1421085	chr16:53800954	chr16:53767042	C	T	Body mass index in males	EFO_0004340	GIANT	23754948	European	2013	0.086	0.0065	1.53e-40	+	58589	0	58589	46	IVNT	GIANT_BMI-M_EUR_2013
rs1421085	rs1421085	chr16:53800954	chr16:53767042	C	T	Body mass index in males	EFO_0004340	GIANT	25673413	Mixed	2015	0.084	0.0041	4.11e-94	+	152278	0	152278	106	IVNT	GIANT_BMI-M_Mixed_2015
rs1421085	rs1421085	chr16:53800954	chr16:53767042	C	T	Body mass index in female non-smokers	EFO_0004340	GIANT	28443625	Mixed	2017	0.0687	0.005	1.86e-42	+	105965	0	105965	73	IVNT	GIANT_BMI-Non-smokers-F_Mixed_2017
rs1421085	rs1421085	chr16:53800954	chr16:53767042	C	T	Body mass index in male non-smokers	EFO_0004340	GIANT	28443625	Mixed	2017	0.0771	0.0057	2.51e-41	+	69526	0	69526	72	IVNT	GIANT_BMI-Non-smokers-M_Mixed_2017
rs1421085	rs1421085	chr16:53800954	chr16:53767042	C	T	Body mass index in non-smokers	EFO_0004340	GIANT	28443625	European	2017	0.0737	0.004	2.44e-75	+	161811	0	161811	73	IVNT	GIANT_BMI-Non-smokers_EUR_2017
rs1421085	rs1421085	chr16:53800954	chr16:53767042	C	T	Body mass index in non-smokers	EFO_0004340	GIANT	28443625	Mixed	2017	0.0718	0.0039	1.27e-75	+	175492	0	175492	79	IVNT	GIANT_BMI-Non-smokers_Mixed_2017
rs1421085	rs1421085	chr16:53800954	chr16:53767042	C	T	Body mass index in female smokers	EFO_0004340	GIANT	28443625	Mixed	2017	0.0956	0.0101	2.33e-21	+	24294	0	24294	73	IVNT	GIANT_BMI-Smokers-F_Mixed_2017
rs1421085	rs1421085	chr16:53800954	chr16:53767042	C	T	Body mass index in male smokers	EFO_0004340	GIANT	28443625	Mixed	2017	0.096	0.0104	2.36e-20	+	23102	0	23102	72	IVNT	GIANT_BMI-Smokers-M_Mixed_2017
rs1421085	rs1421085	chr16:53800954	chr16:53767042	C	T	Body mass index in smokers	EFO_0004340	GIANT	28443625	European	2017	0.0956	0.0075	1.22e-37	+	44629	0	44629	73	IVNT	GIANT_BMI-Smokers_EUR_2017
rs1421085	rs1421085	chr16:53800954	chr16:53767042	C	T	Body mass index in smokers	EFO_0004340	GIANT	28443625	Mixed	2017	0.0953	0.0074	3.03e-38	+	47396	0	47396	79	IVNT	GIANT_BMI-Smokers_Mixed_2017
rs1421085	rs1421085	chr16:53800954	chr16:53767042	C	T	Body mass index tails	EFO_0004340	GIANT	23563607	European	2013	0.31	0.026	1.2e-32	+	15775	7813	7961	51	log OR	GIANT_BMI-Tails_EUR_2013
rs1421085	rs1421085	chr16:53800954	chr16:53767042	C	T	Body mass index ajusted for physical activity in females	EFO_0004340	GIANT	28448500	Mixed	2017	0.0767	0.0048	0	+	108567	0	108567	53	IVNT	GIANT_BMI-adjusted-PA-F_Mixed_2017
rs1421085	rs1421085	chr16:53800954	chr16:53767042	C	T	Body mass index adjsuted for physical activity in males	EFO_0004340	GIANT	28448500	Mixed	2017	0.081	0.0054	0	+	76343	0	76343	52	IVNT	GIANT_BMI-adjusted-PA-M_Mixed_2017
rs1421085	rs1421085	chr16:53800954	chr16:53767042	C	T	Body mass index adjusted for physical activity	EFO_0004340	GIANT	28448500	European	2017	0.0797	0.0038	0	+	178337	0	178337	57	IVNT	GIANT_BMI-adjusted-PA_EUR_2017
rs1421085	rs1421085	chr16:53800954	chr16:53767042	C	T	Body mass index adjusted for physical activity	EFO_0004340	GIANT	28448500	Mixed	2017	0.0785	0.0037	0	+	184910	0	184910	60	IVNT	GIANT_BMI-adjusted-PA_Mixed_2017
rs1421085	rs1421085	chr16:53800954	chr16:53767042	C	T	Body mass index adjusted for smoking in females	EFO_0004340	GIANT	28443625	Mixed	2017	0.0713	0.0045	2.34e-57	+	130262	0	130262	73	IVNT	GIANT_BMI-adjusted-Smoking-F_Mixed_2017
rs1421085	rs1421085	chr16:53800954	chr16:53767042	C	T	Body mass index adjusted for smoking in males	EFO_0004340	GIANT	28443625	Mixed	2017	0.0808	0.0049	2.95e-60	+	92676	0	92676	72	IVNT	GIANT_BMI-adjusted-Smoking-M_Mixed_2017
rs1421085	rs1421085	chr16:53800954	chr16:53767042	C	T	Body mass index adjusted for smoking	EFO_0004340	GIANT	28443625	European	2017	0.0767	0.0035	2.73e-105	+	206379	0	206379	73	IVNT	GIANT_BMI-adjusted-Smoking_EUR_2017
rs1421085	rs1421085	chr16:53800954	chr16:53767042	C	T	Body mass index adjusted for smoking	EFO_0004340	GIANT	28443625	Mixed	2017	0.0754	0.0034	2.03e-107	+	222939	0	222939	79	IVNT	GIANT_BMI-adjusted-Smoking_Mixed_2017
rs1421085	rs1421085	chr16:53800954	chr16:53767042	C	T	Body mass index	EFO_0004340	GIANT	29273807	Admixed American	2018	0.096	0.017	1.9e-08	+	10772	0	10772	6	IVNT	GIANT_BMI_AMR_2018
rs1421085	rs1421085	chr16:53800954	chr16:53767042	C	T	Body mass index	EFO_0004340	Speliotes EK	20935630	European	2010	NA	NA	3.06e-62	NA	123817	0	123817	46	IVNT	GIANT_BMI_EUR_2010
rs1421085	rs1421085	chr16:53800954	chr16:53767042	C	T	Body mass index	EFO_0004340	GIANT	23754948	European	2013	0.08084	0.004524	2e-71	+	126528	0	126528	46	IVNT	GIANT_BMI_EUR_2013
rs1421085	rs1421085	chr16:53800954	chr16:53767042	C	T	Body mass index	EFO_0004340	GIANT	25673413	European	2015	0.0813	0.0031	8.83e-151	+	318182	0	318182	114	IVNT	GIANT_BMI_EUR_2015
rs1421085	rs1421085	chr16:53800954	chr16:53767042	C	T	Body mass index	EFO_0004340	GIANT	29273807	European	2018	0.079	0.0024	2.4e-245	+	449889	0	449889	112	IVNT	GIANT_BMI_EUR_2018
rs1421085	rs1421085	chr16:53800954	chr16:53767042	C	T	Body mass index	EFO_0004340	GIANT	25673413	Mixed	2015	0.0803	0.003	2.17e-158	+	333087	0	333087	125	IVNT	GIANT_BMI_Mixed_2015
rs1421085	rs1421085	chr16:53800954	chr16:53767042	C	T	Body mass index	EFO_0004340	GIANT	29273807	Mixed	2018	0.078	0.0022	8.6e-269	+	526508	0	526508	123	IVNT	GIANT_BMI_Mixed_2018
rs1421085	rs1421085	chr16:53800954	chr16:53767042	C	T	Body mass index	EFO_0004340	GIANT	29273807	South Asian	2018	0.062	0.0088	1.5e-12	+	29398	0	29398	7	IVNT	GIANT_BMI_SAS_2018
rs1421085	rs1421085	chr16:53800954	chr16:53767042	C	T	Adult obesity body mass index	HP_0001513	Meyre D	19151714	European	2009	NA	NA	5.1e-13	NA	2796	-	-	-	-	GRASP
rs1421085	rs1421085	chr16:53800954	chr16:53767042	C	T	BMI in adolescenceyoung adulthood	HP_0003581;HP_0011421	Graff M	23669352	European	2013	NA	NA	3.06e-22	NA	13627	-	-	-	-	GRASP
rs1421085	rs1421085	chr16:53800954	chr16:53767042	C	T	BMI tails upper and lower 5th percentiles	-	GIANT	23563607	European	2013	NA	NA	6.48e-52	NA	16068	-	-	-	-	GRASP
rs1421085	rs1421085	chr16:53800954	chr16:53767042	C	T	Body mass index	EFO_0004340	Willer CJ	19079261	European	2008	NA	NA	2.6e-19	NA	32387	-	-	-	-	GRASP
rs1421085	rs1421085	chr16:53800954	chr16:53767042	C	T	Body mass index	EFO_0004340	Heard Costa NL	19557197	European	2009	NA	NA	2.2e-15	NA	31373	-	-	-	-	GRASP
rs1421085	rs1421085	chr16:53800954	chr16:53767042	C	T	Body mass index	EFO_0004340	Speliotes EK	20935630	European	2010	NA	NA	3.06e-62	NA	123865	-	-	-	-	GRASP
rs1421085	rs1421085	chr16:53800954	chr16:53767042	C	T	Body mass index	EFO_0004340	Paternoster L	21935397	European	2011	NA	NA	4e-15	NA	5373	-	-	-	-	GRASP
rs1421085	rs1421085	chr16:53800954	chr16:53767042	C	T	Body mass index	EFO_0004340	Guo	23001569	Mixed	2012	NA	NA	1.26e-73	NA	78436	-	-	-	-	GRASP
rs1421085	rs1421085	chr16:53800954	chr16:53767042	C	T	Body mass index	EFO_0004340	Wheeler E	23563609	European	2013	NA	NA	3.06e-62	NA	6889	-	-	-	-	GRASP
rs1421085	rs1421085	chr16:53800954	chr16:53767042	C	T	Body mass index 25 kgm2	EFO_0004340	GIANT	23563607	European	2013	NA	NA	5.5e-82	NA	16068	-	-	-	-	GRASP
rs1421085	rs1421085	chr16:53800954	chr16:53767042	C	T	Body mass index 30 kgm2	EFO_0004340	GIANT	23563607	European	2013	NA	NA	6.65e-113	NA	16068	-	-	-	-	GRASP
rs1421085	rs1421085	chr16:53800954	chr16:53767042	C	T	Body mass index 35 kgm2	EFO_0004340	GIANT	23563607	European	2013	NA	NA	2.06e-83	NA	16068	-	-	-	-	GRASP
rs1421085	rs1421085	chr16:53800954	chr16:53767042	C	T	Body mass index 40 kgm2	EFO_0004340	GIANT	23563607	European	2013	NA	NA	6.25e-39	NA	16068	-	-	-	-	GRASP
rs1421085	rs1421085	chr16:53800954	chr16:53767042	C	T	Body mass index females	EFO_0004340	Guo	23001569	Mixed	2012	NA	NA	2.6e-24	NA	78436	-	-	-	-	GRASP
rs1421085	rs1421085	chr16:53800954	chr16:53767042	C	T	Body mass index males	EFO_0004340	Guo	23001569	Mixed	2012	NA	NA	1.46e-26	NA	78436	-	-	-	-	GRASP
rs1421085	rs1421085	chr16:53800954	chr16:53767042	C	T	Childhood obesity body mass index	NCIT_C84449	Meyre D	19151714	European	2009	NA	NA	6.7e-18	NA	2796	-	-	-	-	GRASP
rs1421085	rs1421085	chr16:53800954	chr16:53767042	C	T	Obesity body mass index	EFO_0001073	Meyre D	19151714	European	2009	NA	NA	1.2e-28	NA	2796	-	-	-	-	GRASP
rs1421085	rs1421085	chr16:53800954	chr16:53767042	C	T	Obesity body mass index	EFO_0001073	Paternoster L	21935397	European	2011	NA	NA	5e-14	NA	5373	-	-	-	-	GRASP
rs1421085	rs1421085	chr16:53800954	chr16:53767042	C	T	Childhood body mass index	EFO_0004340	EGGC	26604143	European	2016	0.059	0.007274	5e-16	+	-	-	-	-	unit increase	NHGRI-EBI_GWAS_Catalog
rs1421085	rs1421085	chr16:53800954	chr16:53767042	C	T	Body mass index	EFO_0004340	Neale B	UKBB	European	2017	0.07229	0.002447	1.57e-191	+	336107	0	336107	1	IVNT	Neale-B_UKBB_EUR_2017
rs17444495	rs17444495	chr5:60355284	chr5:61059457	A	G	Qualifications: college or university degree	EFO_0004784	Neale B	UKBB	European	2017	0.009106	0.001149	2.23e-15	+	334070	106305	227765	1	risk diff	Neale-B_UKBB_EUR_2017
rs17444495	rs17444495	chr5:60355284	chr5:61059457	A	G	Qualifications: none	EFO_0004784	Neale B	UKBB	European	2017	-0.007248	0.0009312	7.1e-15	-	334070	57567	276503	1	risk diff	Neale-B_UKBB_EUR_2017
rs17444495	rs17444495	chr5:60355284	chr5:61059457	A	G	Years of educational attainment	EFO_0004784	SSGAC	27225129	European	2016	0.016	0.002	6e-11	+	328917	0	328917	64	years	SSGAC_EduYears_EUR_2016
rs2198234	rs2198234	chr2:104159202	chr2:103542744	T	G	Body mass index	EFO_0004340	Neale B	UKBB	European	2017	0.01397	0.002407	6.54e-09	+	336107	0	336107	1	IVNT	Neale-B_UKBB_EUR_2017
rs2198234	rs2198234	chr2:104159202	chr2:103542744	T	G	Ever smoked	EFO_0006527	Neale B	UKBB	European	2017	0.006957	0.001191	5.15e-09	+	336067	202585	133482	1	risk diff	Neale-B_UKBB_EUR_2017
rs2198234	rs2198234	chr2:104159202	chr2:103542744	T	G	Past tobacco smoking	EFO_0006527	Neale B	UKBB	European	2017	-0.02182	0.003173	6.16e-12	-	310749	0	310749	1	-	Neale-B_UKBB_EUR_2017
rs2198234	rs2198234	chr2:104159202	chr2:103542744	T	G	Smoking status: previous	EFO_0006527	Neale B	UKBB	European	2017	0.006646	0.001165	1.16e-08	+	336024	118419	217605	1	risk diff	Neale-B_UKBB_EUR_2017
rs2289292	rs2289292	chr16:30097630	chr16:30086309	T	C	Body mass index	EFO_0004340	Neale B	UKBB	European	2017	-0.02287	0.002553	3.35e-19	-	336107	0	336107	1	IVNT	Neale-B_UKBB_EUR_2017
rs2675638	rs2675638	chr10:63576286	chr10:61816528	A	G	Age completed full time education	EFO_0004784	Neale B	UKBB	European	2017	0.01364	0.002446	2.46e-08	+	226899	0	226899	1	-	Neale-B_UKBB_EUR_2017
rs3933088	rs3933088	chr14:99705331	chr14:99238994	T	C	Body mass index	EFO_0004340	Neale B	UKBB	European	2017	0.01352	0.002436	2.89e-08	+	336107	0	336107	1	IVNT	Neale-B_UKBB_EUR_2017
rs429358	rs429358	chr19:45411941	chr19:44908684	C	T	Body mass index	EFO_0004340	Neale B	UKBB	European	2017	-0.02377	0.003307	6.62e-13	-	336107	0	336107	1	IVNT	Neale-B_UKBB_EUR_2017
rs570436	rs570436	chr2:45142673	chr2:44915534	T	C	Ever smoked	EFO_0006527	Neale B	UKBB	European	2017	0.006784	0.001198	1.5e-08	+	336067	202585	133482	1	risk diff	Neale-B_UKBB_EUR_2017
rs570436	rs570436	chr2:45142673	chr2:44915534	T	C	Past tobacco smoking	EFO_0006527	Neale B	UKBB	European	2017	-0.01956	0.003191	8.78e-10	-	310749	0	310749	1	-	Neale-B_UKBB_EUR_2017
rs6491286	rs6491286	chr13:96998599	chr13:96346345	C	T	Body mass index	EFO_0004340	Neale B	UKBB	European	2017	0.01346	0.002431	3.09e-08	+	336107	0	336107	1	IVNT	Neale-B_UKBB_EUR_2017
rs7084062	rs7084062	chr10:133736636	chr10:131923132	A	G	Qualifications: college or university degree	EFO_0004784	Neale B	UKBB	European	2017	0.006743	0.001152	4.76e-09	+	334070	106305	227765	1	risk diff	Neale-B_UKBB_EUR_2017
rs7084062	rs7084062	chr10:133736636	chr10:131923132	A	G	Qualifications: none	EFO_0004784	Neale B	UKBB	European	2017	-0.005574	0.0009337	2.37e-09	-	334070	57567	276503	1	risk diff	Neale-B_UKBB_EUR_2017
rs7581162	rs7581162	chr2:60704484	chr2:60477349	A	T	Qualifications: A levels or as levels or equivalent	EFO_0004784	Neale B	UKBB	European	2017	-0.008036	0.00111	4.56e-13	-	334070	91710	242360	1	risk diff	Neale-B_UKBB_EUR_2017
rs7581162	rs7581162	chr2:60704484	chr2:60477349	A	T	Qualifications: college or university degree	EFO_0004784	Neale B	UKBB	European	2017	-0.008672	0.001158	7.03e-14	-	334070	106305	227765	1	risk diff	Neale-B_UKBB_EUR_2017
rs7581162	rs7581162	chr2:60704484	chr2:60477349	A	T	Qualifications: none	EFO_0004784	Neale B	UKBB	European	2017	0.006992	0.000939	9.62e-14	+	334070	57567	276503	1	risk diff	Neale-B_UKBB_EUR_2017
rs7581162	rs7581162	chr2:60704484	chr2:60477349	A	T	Years of educational attainment	EFO_0004784	SSGAC	27225129	European	2016	-0.016	0.002	2.33e-10	-	328917	0	328917	64	years	SSGAC_EduYears_EUR_2016
rs782221	rs782221	chr1:72924057	chr1:72458374	T	C	Body mass index in females	EFO_0004340	GIANT	25673413	Mixed	2015	-0.0282	0.0051	3.12e-08	-	170211	0	170211	107	IVNT	GIANT_BMI-F_Mixed_2015
rs782221	rs782221	chr1:72924057	chr1:72458374	T	C	Body mass index in males less than or equal to 50 years of age	EFO_0004340	GIANT	26426971	European	2015	-0.051	0.0089	1.2e-08	-	48762	0	48762	114	IVNT	GIANT_BMI-M-LE-50_EUR_2015
rs782221	rs782221	chr1:72924057	chr1:72458374	T	C	Body mass index in males	EFO_0004340	GIANT	23754948	European	2013	-0.045	0.0082	4.84e-08	-	58378	0	58378	46	IVNT	GIANT_BMI-M_EUR_2013
rs782221	rs782221	chr1:72924057	chr1:72458374	T	C	Body mass index in males	EFO_0004340	GIANT	25673413	Mixed	2015	-0.0415	0.0053	4.85e-15	-	151003	0	151003	106	IVNT	GIANT_BMI-M_Mixed_2015
rs782221	rs782221	chr1:72924057	chr1:72458374	T	C	Body mass index in non-smokers	EFO_0004340	GIANT	28443625	European	2017	-0.0289	0.0051	1.65e-08	-	161360	0	161360	73	IVNT	GIANT_BMI-Non-smokers_EUR_2017
rs782221	rs782221	chr1:72924057	chr1:72458374	T	C	Body mass index in non-smokers	EFO_0004340	GIANT	28443625	Mixed	2017	-0.0288	0.0048	2.65e-09	-	187200	0	187200	79	IVNT	GIANT_BMI-Non-smokers_Mixed_2017
rs782221	rs782221	chr1:72924057	chr1:72458374	T	C	Body mass index adjusted for physical activity	EFO_0004340	GIANT	28448500	Mixed	2017	-0.0256	0.0046	3.37e-08	-	199247	0	199247	60	IVNT	GIANT_BMI-adjusted-PA_Mixed_2017
rs782221	rs782221	chr1:72924057	chr1:72458374	T	C	Body mass index adjusted for smoking in males	EFO_0004340	GIANT	28443625	Mixed	2017	-0.0408	0.0063	9.58e-11	-	100330	0	100330	72	IVNT	GIANT_BMI-adjusted-Smoking-M_Mixed_2017
rs782221	rs782221	chr1:72924057	chr1:72458374	T	C	Body mass index adjusted for smoking	EFO_0004340	GIANT	28443625	European	2017	-0.0317	0.0045	1.88e-12	-	203765	0	203765	73	IVNT	GIANT_BMI-adjusted-Smoking_EUR_2017
rs782221	rs782221	chr1:72924057	chr1:72458374	T	C	Body mass index adjusted for smoking	EFO_0004340	GIANT	28443625	Mixed	2017	-0.032	0.0043	8.2e-14	-	234137	0	234137	79	IVNT	GIANT_BMI-adjusted-Smoking_Mixed_2017
rs782221	rs782221	chr1:72924057	chr1:72458374	T	C	Body mass index	EFO_0004340	GIANT	23754948	European	2013	-0.03345	0.005652	3.24e-09	-	125993	0	125993	46	IVNT	GIANT_BMI_EUR_2013
rs782221	rs782221	chr1:72924057	chr1:72458374	T	C	Body mass index	EFO_0004340	GIANT	25673413	European	2015	-0.0339	0.004	2.1e-17	-	318504	0	318504	114	IVNT	GIANT_BMI_EUR_2015
rs782221	rs782221	chr1:72924057	chr1:72458374	T	C	Body mass index	EFO_0004340	GIANT	25673413	Mixed	2015	-0.0335	0.0038	2.05e-18	-	335548	0	335548	125	IVNT	GIANT_BMI_Mixed_2015
rs782221	rs782221	chr1:72924057	chr1:72458374	T	C	Body mass index	EFO_0004340	Neale B	UKBB	European	2017	-0.02648	0.002993	9.13e-19	-	336107	0	336107	1	IVNT	Neale-B_UKBB_EUR_2017
rs782221	rs782221	chr1:72924057	chr1:72458374	T	C	Past tobacco smoking	EFO_0006527	Neale B	UKBB	European	2017	0.02169	0.003948	3.92e-08	+	310749	0	310749	1	-	Neale-B_UKBB_EUR_2017
rs10260232	rs10260232	chr7:78120735	chr7:78491418	C	T	Body mass index	EFO_0004340	Neale B	UKBB	European	2017	-0.01352	0.002416	2.22e-08	-	336107	0	336107	1	IVNT	Neale-B_UKBB_EUR_2017
rs11109785	rs11109785	chr12:99656023	chr12:99262245	A	T	Body mass index	EFO_0004340	Neale B	UKBB	European	2017	-0.01575	0.002837	2.84e-08	-	336107	0	336107	1	IVNT	Neale-B_UKBB_EUR_2017
rs11678980	rs11678980	chr2:162101261	chr2:161244750	A	G	Qualifications: A levels or as levels or equivalent	EFO_0004784	Neale B	UKBB	European	2017	-0.006396	0.001132	1.6e-08	-	334070	91710	242360	1	risk diff	Neale-B_UKBB_EUR_2017
rs11678980	rs11678980	chr2:162101261	chr2:161244750	A	G	Qualifications: college or university degree	EFO_0004784	Neale B	UKBB	European	2017	-0.009756	0.001181	1.43e-16	-	334070	106305	227765	1	risk diff	Neale-B_UKBB_EUR_2017
rs11678980	rs11678980	chr2:162101261	chr2:161244750	A	G	Years of educational attainment	EFO_0004784	SSGAC	27225129	European	2016	-0.015	0.003	7.17e-09	-	328917	0	328917	64	years	SSGAC_EduYears_EUR_2016
rs12354267	rs12354267	chr1:44248272	chr1:43782601	C	T	Qualifications: A levels or as levels or equivalent	EFO_0004784	Neale B	UKBB	European	2017	0.007449	0.001185	3.21e-10	+	334070	91710	242360	1	risk diff	Neale-B_UKBB_EUR_2017
rs12354267	rs12354267	chr1:44248272	chr1:43782601	C	T	Qualifications: college or university degree	EFO_0004784	Neale B	UKBB	European	2017	0.008727	0.001236	1.64e-12	+	334070	106305	227765	1	risk diff	Neale-B_UKBB_EUR_2017
rs12354267	rs12354267	chr1:44248272	chr1:43782601	C	T	Qualifications: none	EFO_0004784	Neale B	UKBB	European	2017	-0.006047	0.001002	1.59e-09	-	334070	57567	276503	1	risk diff	Neale-B_UKBB_EUR_2017
rs12354267	rs12354267	chr1:44248272	chr1:43782601	C	T	Years of educational attainment	EFO_0004784	SSGAC	27225129	European	2016	0.016	0.003	9.83e-10	+	328917	0	328917	64	years	SSGAC_EduYears_EUR_2016
rs13066686	rs13066686	chr3:94075026	chr3:94356182	A	C	Body mass index	EFO_0004340	Neale B	UKBB	European	2017	-0.02093	0.002454	1.47e-17	-	336107	0	336107	1	IVNT	Neale-B_UKBB_EUR_2017
rs13066686	rs13066686	chr3:94075026	chr3:94356182	A	C	Past tobacco smoking	EFO_0006527	Neale B	UKBB	European	2017	0.01818	0.003235	1.91e-08	+	310749	0	310749	1	-	Neale-B_UKBB_EUR_2017
rs1397440	rs1397440	chr4:140892872	chr4:139971718	T	C	Body mass index	EFO_0004340	Neale B	UKBB	European	2017	-0.01442	0.00257	2.03e-08	-	336107	0	336107	1	IVNT	Neale-B_UKBB_EUR_2017
rs1455349	rs1455349	chr2:199497285	chr2:198632561	G	A	Qualifications: college or university degree	EFO_0004784	Neale B	UKBB	European	2017	-0.006466	0.00115	1.91e-08	-	334070	106305	227765	1	risk diff	Neale-B_UKBB_EUR_2017
rs1455349	rs1455349	chr2:199497285	chr2:198632561	G	A	Qualifications: none	EFO_0004784	Neale B	UKBB	European	2017	0.005551	0.0009328	2.67e-09	+	334070	57567	276503	1	risk diff	Neale-B_UKBB_EUR_2017
rs2504706	rs2504706	chr6:51258579	chr6:51393781	T	C	Body mass index	EFO_0004340	Neale B	UKBB	European	2017	0.0162	0.002835	1.1e-08	+	336107	0	336107	1	IVNT	Neale-B_UKBB_EUR_2017
rs2725370	rs2725370	chr8:30852826	chr8:30995310	C	T	Body mass index	EFO_0004340	Neale B	UKBB	European	2017	-0.01806	0.00262	5.47e-12	-	336107	0	336107	1	IVNT	Neale-B_UKBB_EUR_2017
rs2799849	rs2799849	chr9:86752641	chr9:84137726	T	C	Past tobacco smoking	EFO_0006527	Neale B	UKBB	European	2017	-0.01916	0.003388	1.55e-08	-	310749	0	310749	1	-	Neale-B_UKBB_EUR_2017
rs34338764	rs34338764	chr2:146146452	chr2:145388884	A	T	Ever smoked	EFO_0006527	Neale B	UKBB	European	2017	-0.008792	0.001189	1.44e-13	-	336067	202585	133482	1	risk diff	Neale-B_UKBB_EUR_2017
rs34338764	rs34338764	chr2:146146452	chr2:145388884	A	T	Past tobacco smoking	EFO_0006527	Neale B	UKBB	European	2017	0.02837	0.003166	3.31e-19	+	310749	0	310749	1	-	Neale-B_UKBB_EUR_2017
rs34338764	rs34338764	chr2:146146452	chr2:145388884	A	T	Smoking status: previous	EFO_0006527	Neale B	UKBB	European	2017	-0.008855	0.001163	2.7e-14	-	336024	118419	217605	1	risk diff	Neale-B_UKBB_EUR_2017
rs3766823	rs3766823	chr1:32197257	chr1:31731656	A	G	Body mass index	EFO_0004340	Neale B	UKBB	European	2017	0.01767	0.003187	2.97e-08	+	336107	0	336107	1	IVNT	Neale-B_UKBB_EUR_2017
rs3766823	rs3766823	chr1:32197257	chr1:31731656	A	G	Qualifications: college or university degree	EFO_0004784	Neale B	UKBB	European	2017	-0.009551	0.00151	2.54e-10	-	334070	106305	227765	1	risk diff	Neale-B_UKBB_EUR_2017
rs3766823	rs3766823	chr1:32197257	chr1:31731656	A	G	Qualifications: none	EFO_0004784	Neale B	UKBB	European	2017	0.006997	0.001224	1.1e-08	+	334070	57567	276503	1	risk diff	Neale-B_UKBB_EUR_2017
rs4730682	rs4730682	chr7:115104563	chr7:115464509	C	T	Current tobacco smoking	EFO_0006527	Neale B	UKBB	European	2017	-0.008414	0.001327	2.31e-10	-	337030	0	337030	1	-	Neale-B_UKBB_EUR_2017
rs4730682	rs4730682	chr7:115104563	chr7:115464509	C	T	Smoking status: current	EFO_0006527	Neale B	UKBB	European	2017	-0.004567	0.000737	5.75e-10	-	336024	33928	302096	1	risk diff	Neale-B_UKBB_EUR_2017
rs489693	rs489693	chr18:57882787	chr18:60215554	A	C	Body mass index males	EFO_0004340	Akiyama M	28892062	East Asian	2017	0.03696	0.005824	2.21e-10	+	90992	0	90992	3	IVNT	Akiyama-M_BMI-M_EAS_2017
rs489693	rs489693	chr18:57882787	chr18:60215554	A	C	Body mass index	EFO_0004340	Akiyama M	28892062	East Asian	2017	0.0325	0.004292	3.67e-14	+	173430	0	173430	3	IVNT	Akiyama-M_BMI_EAS_2017
rs489693	rs489693	chr18:57882787	chr18:60215554	A	C	Childhood BMI	EFO_0004340	EGGC	26604143	European	2016	0.0481	0.0087	2.98e-08	+	34872	0	34872	20	SDS	EGGC_Childhood-BMI_EUR_2016
rs489693	rs489693	chr18:57882787	chr18:60215554	A	C	Body mass index in physically active females	EFO_0004340	GIANT	28448500	Mixed	2017	0.0446	0.0053	2.09e-17	+	88935	0	88935	53	IVNT	GIANT_BMI-Active-F_Mixed_2017
rs489693	rs489693	chr18:57882787	chr18:60215554	A	C	Body mass index in physically active males	EFO_0004340	GIANT	28448500	Mixed	2017	0.0604	0.0064	3.25e-21	+	61572	0	61572	52	IVNT	GIANT_BMI-Active-M_Mixed_2017
rs489693	rs489693	chr18:57882787	chr18:60215554	A	C	Body mass index in physically active indivdiuals	EFO_0004340	GIANT	28448500	European	2017	0.0524	0.0044	5.12e-32	+	138204	0	138204	57	IVNT	GIANT_BMI-Active_EUR_2017
rs489693	rs489693	chr18:57882787	chr18:60215554	A	C	Body mass index in physically active indivdiuals	EFO_0004340	GIANT	28448500	Mixed	2017	0.0505	0.0042	1.53e-32	+	149988	0	149988	60	IVNT	GIANT_BMI-Active_Mixed_2017
rs489693	rs489693	chr18:57882787	chr18:60215554	A	C	Body mass index in females greater than 50 years of age	EFO_0004340	GIANT	26426971	European	2015	0.03	0.005	2.9e-09	+	104965	0	104965	114	IVNT	GIANT_BMI-F-GT-50_EUR_2015
rs489693	rs489693	chr18:57882787	chr18:60215554	A	C	Body mass index in females less than or equal to 50 years of age	EFO_0004340	GIANT	26426971	European	2015	0.059	0.0064	1.3e-20	+	64764	0	64764	114	IVNT	GIANT_BMI-F-LE-50_EUR_2015
rs489693	rs489693	chr18:57882787	chr18:60215554	A	C	Body mass index in females	EFO_0004340	GIANT	23754948	European	2013	0.039	0.0066	2.54e-09	+	67957	0	67957	46	IVNT	GIANT_BMI-F_EUR_2013
rs489693	rs489693	chr18:57882787	chr18:60215554	A	C	Body mass index in females	EFO_0004340	GIANT	25673413	Mixed	2015	0.0419	0.0042	3.3e-23	+	171939	0	171939	107	IVNT	GIANT_BMI-F_Mixed_2015
rs489693	rs489693	chr18:57882787	chr18:60215554	A	C	Body mass index in physically inactive indivdiuals	EFO_0004340	GIANT	28448500	European	2017	0.045	0.0082	3.69e-08	+	42015	0	42015	57	IVNT	GIANT_BMI-Inactive_EUR_2017
rs489693	rs489693	chr18:57882787	chr18:60215554	A	C	Body mass index in physically inactive indivdiuals	EFO_0004340	GIANT	28448500	Mixed	2017	0.044	0.0076	8.95e-09	+	46341	0	46341	60	IVNT	GIANT_BMI-Inactive_Mixed_2017
rs489693	rs489693	chr18:57882787	chr18:60215554	A	C	Body mass index in males greater than 50 years of age	EFO_0004340	GIANT	26426971	European	2015	0.038	0.0054	9.7e-13	+	90864	0	90864	114	IVNT	GIANT_BMI-M-GT-50_EUR_2015
rs489693	rs489693	chr18:57882787	chr18:60215554	A	C	Body mass index in males less than or equal to 50 years of age	EFO_0004340	GIANT	26426971	European	2015	0.058	0.0073	8.1e-16	+	49410	0	49410	114	IVNT	GIANT_BMI-M-LE-50_EUR_2015
rs489693	rs489693	chr18:57882787	chr18:60215554	A	C	Body mass index in males	EFO_0004340	GIANT	23754948	European	2013	0.046	0.0068	9.21e-12	+	58618	0	58618	46	IVNT	GIANT_BMI-M_EUR_2013
rs489693	rs489693	chr18:57882787	chr18:60215554	A	C	Body mass index in males	EFO_0004340	GIANT	25673413	Mixed	2015	0.0432	0.0044	7.03e-23	+	152863	0	152863	106	IVNT	GIANT_BMI-M_Mixed_2015
rs489693	rs489693	chr18:57882787	chr18:60215554	A	C	Body mass index in female non-smokers	EFO_0004340	GIANT	28443625	Mixed	2017	0.0371	0.0049	5.64e-14	+	109958	0	109958	73	IVNT	GIANT_BMI-Non-smokers-F_Mixed_2017
rs489693	rs489693	chr18:57882787	chr18:60215554	A	C	Body mass index in male non-smokers	EFO_0004340	GIANT	28443625	Mixed	2017	0.0552	0.0057	1.99e-22	+	76776	0	76776	72	IVNT	GIANT_BMI-Non-smokers-M_Mixed_2017
rs489693	rs489693	chr18:57882787	chr18:60215554	A	C	Body mass index in non-smokers	EFO_0004340	GIANT	28443625	European	2017	0.0453	0.0042	8.67e-27	+	161122	0	161122	73	IVNT	GIANT_BMI-Non-smokers_EUR_2017
rs489693	rs489693	chr18:57882787	chr18:60215554	A	C	Body mass index in non-smokers	EFO_0004340	GIANT	28443625	Mixed	2017	0.0442	0.0038	9.88e-31	+	186734	0	186734	79	IVNT	GIANT_BMI-Non-smokers_Mixed_2017
rs489693	rs489693	chr18:57882787	chr18:60215554	A	C	Body mass index in smokers	EFO_0004340	GIANT	28443625	European	2017	0.0515	0.0077	1.94e-11	+	44993	0	44993	73	IVNT	GIANT_BMI-Smokers_EUR_2017
rs489693	rs489693	chr18:57882787	chr18:60215554	A	C	Body mass index in smokers	EFO_0004340	GIANT	28443625	Mixed	2017	0.0528	0.0072	2.58e-13	+	50114	0	50114	79	IVNT	GIANT_BMI-Smokers_Mixed_2017
rs489693	rs489693	chr18:57882787	chr18:60215554	A	C	Body mass index tails	EFO_0004340	GIANT	23563607	European	2013	0.17	0.029	1.9e-09	+	14372	7118	7254	51	log OR	GIANT_BMI-Tails_EUR_2013
rs489693	rs489693	chr18:57882787	chr18:60215554	A	C	Body mass index ajusted for physical activity in females	EFO_0004340	GIANT	28448500	Mixed	2017	0.0435	0.0048	1.16e-19	+	115942	0	115942	53	IVNT	GIANT_BMI-adjusted-PA-F_Mixed_2017
rs489693	rs489693	chr18:57882787	chr18:60215554	A	C	Body mass index adjsuted for physical activity in males	EFO_0004340	GIANT	28448500	Mixed	2017	0.0561	0.0055	3.25e-24	+	84486	0	84486	52	IVNT	GIANT_BMI-adjusted-PA-M_Mixed_2017
rs489693	rs489693	chr18:57882787	chr18:60215554	A	C	Body mass index adjusted for physical activity	EFO_0004340	GIANT	28448500	European	2017	0.0505	0.004	1.51e-36	+	180401	0	180401	57	IVNT	GIANT_BMI-adjusted-PA_EUR_2017
rs489693	rs489693	chr18:57882787	chr18:60215554	A	C	Body mass index adjusted for physical activity	EFO_0004340	GIANT	28448500	Mixed	2017	0.0487	0.0037	0	+	200428	0	200428	60	IVNT	GIANT_BMI-adjusted-PA_Mixed_2017
rs489693	rs489693	chr18:57882787	chr18:60215554	A	C	Body mass index adjusted for smoking in females	EFO_0004340	GIANT	28443625	Mixed	2017	0.0402	0.0044	9.25e-20	+	135566	0	135566	73	IVNT	GIANT_BMI-adjusted-Smoking-F_Mixed_2017
rs489693	rs489693	chr18:57882787	chr18:60215554	A	C	Body mass index adjusted for smoking in males	EFO_0004340	GIANT	28443625	Mixed	2017	0.0556	0.005	2.49e-28	+	100938	0	100938	72	IVNT	GIANT_BMI-adjusted-Smoking-M_Mixed_2017
rs489693	rs489693	chr18:57882787	chr18:60215554	A	C	Body mass index adjusted for smoking	EFO_0004340	GIANT	28443625	European	2017	0.047	0.0037	6.83e-37	+	206134	0	206134	73	IVNT	GIANT_BMI-adjusted-Smoking_EUR_2017
rs489693	rs489693	chr18:57882787	chr18:60215554	A	C	Body mass index adjusted for smoking	EFO_0004340	GIANT	28443625	Mixed	2017	0.0465	0.0034	2.42e-42	+	236505	0	236505	79	IVNT	GIANT_BMI-adjusted-Smoking_Mixed_2017
rs489693	rs489693	chr18:57882787	chr18:60215554	A	C	Body mass index	EFO_0004340	Speliotes EK	20935630	European	2010	NA	NA	4.76e-17	NA	123864	0	123864	46	IVNT	GIANT_BMI_EUR_2010
rs489693	rs489693	chr18:57882787	chr18:60215554	A	C	Body mass index	EFO_0004340	GIANT	23754948	European	2013	0.0424	0.004736	3.5e-19	+	126575	0	126575	46	IVNT	GIANT_BMI_EUR_2013
rs489693	rs489693	chr18:57882787	chr18:60215554	A	C	Body mass index	EFO_0004340	GIANT	25673413	European	2015	0.0426	0.0033	6.9e-38	+	322091	0	322091	114	IVNT	GIANT_BMI_EUR_2015
rs489693	rs489693	chr18:57882787	chr18:60215554	A	C	Body mass index	EFO_0004340	GIANT	29273807	European	2018	0.038	0.0024	2.1e-56	+	449889	0	449889	112	IVNT	GIANT_BMI_EUR_2018
rs489693	rs489693	chr18:57882787	chr18:60215554	A	C	Body mass index	EFO_0004340	GIANT	25673413	Mixed	2015	0.0431	0.0032	2.16e-42	+	339157	0	339157	125	IVNT	GIANT_BMI_Mixed_2015
rs489693	rs489693	chr18:57882787	chr18:60215554	A	C	Body mass index	EFO_0004340	GIANT	29273807	Mixed	2018	0.037	0.0022	2.7e-65	+	526508	0	526508	123	IVNT	GIANT_BMI_Mixed_2018
rs489693	rs489693	chr18:57882787	chr18:60215554	A	C	Body mass index	EFO_0004340	GIANT	29273807	South Asian	2018	0.049	0.0084	4.6e-09	+	29398	0	29398	7	IVNT	GIANT_BMI_SAS_2018
rs489693	rs489693	chr18:57882787	chr18:60215554	A	C	Body mass index	EFO_0004340	Speliotes EK	20935630	European	2010	NA	NA	4.76e-17	NA	123865	-	-	-	-	GRASP
rs489693	rs489693	chr18:57882787	chr18:60215554	A	C	Body mass index	EFO_0004340	Neale B	UKBB	European	2017	0.04024	0.002562	1.39e-55	+	336107	0	336107	1	IVNT	Neale-B_UKBB_EUR_2017
rs491711	rs491711	chr11:28742220	chr11:28720673	C	A	Body mass index	EFO_0004340	Neale B	UKBB	European	2017	-0.01584	0.002609	1.28e-09	-	336107	0	336107	1	IVNT	Neale-B_UKBB_EUR_2017
rs4988235	rs4988235	chr2:136608646	chr2:135851076	A	G	Body mass index	EFO_0004340	Neale B	UKBB	European	2017	0.01582	0.002841	2.59e-08	+	336107	0	336107	1	IVNT	Neale-B_UKBB_EUR_2017
rs56131196	rs56131196	chr19:45422846	chr19:44919589	A	G	Body mass index	EFO_0004340	Neale B	UKBB	European	2017	-0.02077	0.003055	1.07e-11	-	336107	0	336107	1	IVNT	Neale-B_UKBB_EUR_2017
rs61873510	rs61873510	chr10:102626510	chr10:100866753	G	T	Body mass index	EFO_0004340	Neale B	UKBB	European	2017	-0.01534	0.002623	4.94e-09	-	336107	0	336107	1	IVNT	Neale-B_UKBB_EUR_2017
rs62009152	rs62009152	chr15:78001011	chr15:77708669	C	T	Body mass index	EFO_0004340	Neale B	UKBB	European	2017	-0.01964	0.002744	8.37e-13	-	336107	0	336107	1	IVNT	Neale-B_UKBB_EUR_2017
rs62442924	rs62442924	chr7:1989976	chr7:1950341	C	T	Body mass index	EFO_0004340	Neale B	UKBB	European	2017	0.02103	0.00306	6.25e-12	+	336107	0	336107	1	IVNT	Neale-B_UKBB_EUR_2017
rs62442924	rs62442924	chr7:1989976	chr7:1950341	C	T	Qualifications: college or university degree	EFO_0004784	Neale B	UKBB	European	2017	-0.009473	0.00145	6.42e-11	-	334070	106305	227765	1	risk diff	Neale-B_UKBB_EUR_2017
rs6508144	rs6508144	chr18:50026142	chr18:52499772	C	G	Ever smoked	EFO_0006527	Neale B	UKBB	European	2017	0.00675	0.001204	2.07e-08	+	336067	202585	133482	1	risk diff	Neale-B_UKBB_EUR_2017
rs67723420	rs67723420	chr3:35775115	chr3:35733623	A	T	Body mass index	EFO_0004340	Neale B	UKBB	European	2017	-0.01443	0.002491	6.94e-09	-	336107	0	336107	1	IVNT	Neale-B_UKBB_EUR_2017
rs7619139	rs7619139	chr3:25110415	chr3:25068924	A	T	Body mass index adjsuted for physical activity in males	EFO_0004340	GIANT	28448500	Mixed	2017	0.035	0.0061	1.07e-08	+	63658	0	63658	52	IVNT	GIANT_BMI-adjusted-PA-M_Mixed_2017
rs7619139	rs7619139	chr3:25110415	chr3:25068924	A	T	Body mass index joint analysis main effects and physical activity interaction	EFO_0008002;EFO_0004340	GIANT	28448500	European	2017	NA	NA	3e-08	NA	-	-	-	-	-	NHGRI-EBI_GWAS_Catalog
rs7796203	rs7796203	chr7:117505487	chr7:117865433	A	G	Ever smoked	EFO_0006527	Neale B	UKBB	European	2017	0.007851	0.001195	5.03e-11	+	336067	202585	133482	1	risk diff	Neale-B_UKBB_EUR_2017
rs8097544	rs8097544	chr18:1839564	chr18:1839563	A	G	Body mass index	EFO_0004340	Neale B	UKBB	European	2017	-0.02344	0.003422	7.41e-12	-	336107	0	336107	1	IVNT	Neale-B_UKBB_EUR_2017
rs9308964	rs9308964	chr2:35436262	chr2:35211196	C	T	Body mass index	EFO_0004340	Neale B	UKBB	European	2017	0.01334	0.002432	4.14e-08	+	336107	0	336107	1	IVNT	Neale-B_UKBB_EUR_2017
rs9374896	rs9374896	chr6:98310484	chr6:97862608	C	T	Body mass index	EFO_0004340	Neale B	UKBB	European	2017	0.01551	0.002416	1.37e-10	+	336107	0	336107	1	IVNT	Neale-B_UKBB_EUR_2017
rs9374896	rs9374896	chr6:98310484	chr6:97862608	C	T	Qualifications: A levels or as levels or equivalent	EFO_0004784	Neale B	UKBB	European	2017	-0.00959	0.001098	2.44e-18	-	334070	91710	242360	1	risk diff	Neale-B_UKBB_EUR_2017
rs9374896	rs9374896	chr6:98310484	chr6:97862608	C	T	Qualifications: CSEs or equivalent	EFO_0004784	Neale B	UKBB	European	2017	0.005683	0.0008351	1.01e-11	+	334070	44362	289708	1	risk diff	Neale-B_UKBB_EUR_2017
rs9374896	rs9374896	chr6:98310484	chr6:97862608	C	T	Qualifications: O levels or GCSEs or equivalent	EFO_0004784	Neale B	UKBB	European	2017	-0.007088	0.001225	7.31e-09	-	334070	159730	174340	1	risk diff	Neale-B_UKBB_EUR_2017
rs9374896	rs9374896	chr6:98310484	chr6:97862608	C	T	Qualifications: college or university degree	EFO_0004784	Neale B	UKBB	European	2017	-0.01249	0.001145	1.12e-27	-	334070	106305	227765	1	risk diff	Neale-B_UKBB_EUR_2017
rs9374896	rs9374896	chr6:98310484	chr6:97862608	C	T	Qualifications: none	EFO_0004784	Neale B	UKBB	European	2017	0.007364	0.0009286	2.19e-15	+	334070	57567	276503	1	risk diff	Neale-B_UKBB_EUR_2017
rs9374896	rs9374896	chr6:98310484	chr6:97862608	C	T	Years of educational attainment in females	EFO_0004784	SSGAC	27225129	European	2016	-0.019	0.003	6.91e-09	-	181443	0	181443	62	years	SSGAC_EduYears-F_EUR_2016
rs9374896	rs9374896	chr6:98310484	chr6:97862608	C	T	Years of educational attainment in males	EFO_0004784	SSGAC	27225129	European	2016	-0.023	0.004	2.81e-10	-	147474	0	147474	6	years	SSGAC_EduYears-M_EUR_2016
rs9374896	rs9374896	chr6:98310484	chr6:97862608	C	T	Years of educational attainment	EFO_0004784	SSGAC	27225129	European	2016	-0.021	0.002	1.54e-16	-	328917	0	328917	64	years	SSGAC_EduYears_EUR_2016
rs10026792	rs10026792	chr4:2862190	chr4:2860463	A	G	Qualifications: college or university degree	EFO_0004784	Neale B	UKBB	European	2017	0.008048	0.001254	1.37e-10	+	334070	106305	227765	1	risk diff	Neale-B_UKBB_EUR_2017
rs10740991	rs10740991	chr10:22058137	chr10:21769208	C	G	Body mass index	EFO_0004340	Neale B	UKBB	European	2017	-0.0244	0.002674	7.36e-20	-	336107	0	336107	1	IVNT	Neale-B_UKBB_EUR_2017
rs11037497	rs11037497	chr11:43622423	chr11:43600873	C	G	Body mass index	EFO_0004340	Neale B	UKBB	European	2017	-0.0134	0.002422	3.14e-08	-	336107	0	336107	1	IVNT	Neale-B_UKBB_EUR_2017
rs11082011	rs11082011	chr18:35145122	chr18:37565159	C	T	Qualifications: college or university degree	EFO_0004784	Neale B	UKBB	European	2017	-0.01192	0.001213	8.72e-23	-	334070	106305	227765	1	risk diff	Neale-B_UKBB_EUR_2017
rs11082011	rs11082011	chr18:35145122	chr18:37565159	C	T	Qualifications: none	EFO_0004784	Neale B	UKBB	European	2017	0.007567	0.0009835	1.44e-14	+	334070	57567	276503	1	risk diff	Neale-B_UKBB_EUR_2017
rs11082011	rs11082011	chr18:35145122	chr18:37565159	C	T	Years of educational attainment	EFO_0004784	SSGAC	27225129	European	2016	-0.017	0.003	1.11e-10	-	328917	0	328917	64	years	SSGAC_EduYears_EUR_2016
rs11586016	rs11586016	chr1:44031793	chr1:43566122	C	G	Qualifications: A levels or as levels or equivalent	EFO_0004784	Neale B	UKBB	European	2017	0.006617	0.001131	4.95e-09	+	334070	91710	242360	1	risk diff	Neale-B_UKBB_EUR_2017
rs11586016	rs11586016	chr1:44031793	chr1:43566122	C	G	Qualifications: college or university degree	EFO_0004784	Neale B	UKBB	European	2017	0.007498	0.00118	2.11e-10	+	334070	106305	227765	1	risk diff	Neale-B_UKBB_EUR_2017
rs11586016	rs11586016	chr1:44031793	chr1:43566122	C	G	Qualifications: none	EFO_0004784	Neale B	UKBB	European	2017	-0.005694	0.0009569	2.68e-09	-	334070	57567	276503	1	risk diff	Neale-B_UKBB_EUR_2017
rs11586016	rs11586016	chr1:44031793	chr1:43566122	C	G	Years of educational attainment	EFO_0004784	SSGAC	27225129	European	2016	0.016	0.003	3.78e-10	+	328917	0	328917	64	years	SSGAC_EduYears_EUR_2016
rs11772627	rs11772627	chr7:2109821	chr7:2070186	C	G	Body mass index	EFO_0004340	Neale B	UKBB	European	2017	-0.02305	0.003138	2.03e-13	-	336107	0	336107	1	IVNT	Neale-B_UKBB_EUR_2017
rs11772627	rs11772627	chr7:2109821	chr7:2070186	C	G	Qualifications: college or university degree	EFO_0004784	Neale B	UKBB	European	2017	0.01023	0.001487	5.9e-12	+	334070	106305	227765	1	risk diff	Neale-B_UKBB_EUR_2017
rs11811826	rs11811826	chr1:204603861	chr1:204634733	A	T	Qualifications: college or university degree	EFO_0004784	Neale B	UKBB	European	2017	0.009616	0.001368	2.08e-12	+	334070	106305	227765	1	risk diff	Neale-B_UKBB_EUR_2017
rs11811826	rs11811826	chr1:204603861	chr1:204634733	A	T	Qualifications: other professional qualifications	EFO_0004784	Neale B	UKBB	European	2017	0.007345	0.001336	3.89e-08	+	334070	97524	236546	1	risk diff	Neale-B_UKBB_EUR_2017
rs11811826	rs11811826	chr1:204603861	chr1:204634733	A	T	Years of educational attainment	EFO_0004784	SSGAC	27225129	European	2016	0.02	0.003	3.01e-11	+	328917	0	328917	64	years	SSGAC_EduYears_EUR_2016
rs12708665	rs12708665	chr16:24728227	chr16:24716906	A	G	Qualifications: college or university degree	EFO_0004784	Neale B	UKBB	European	2017	0.006899	0.001265	4.96e-08	+	334070	106305	227765	1	risk diff	Neale-B_UKBB_EUR_2017
rs1549212	rs1549212	chr5:166996722	chr5:167569717	C	T	Current tobacco smoking	EFO_0006527	Neale B	UKBB	European	2017	0.008784	0.001365	1.25e-10	+	337030	0	337030	1	-	Neale-B_UKBB_EUR_2017
rs1549212	rs1549212	chr5:166996722	chr5:167569717	C	T	Ever smoked	EFO_0006527	Neale B	UKBB	European	2017	0.00678	0.001229	3.41e-08	+	336067	202585	133482	1	risk diff	Neale-B_UKBB_EUR_2017
rs1549212	rs1549212	chr5:166996722	chr5:167569717	C	T	Past tobacco smoking	EFO_0006527	Neale B	UKBB	European	2017	-0.01955	0.003273	2.35e-09	-	310749	0	310749	1	-	Neale-B_UKBB_EUR_2017
rs1549212	rs1549212	chr5:166996722	chr5:167569717	C	T	Smoking status: current	EFO_0006527	Neale B	UKBB	European	2017	0.005158	0.0007582	1.03e-11	+	336024	33928	302096	1	risk diff	Neale-B_UKBB_EUR_2017
rs1622515	rs1622515	chr11:95523433	chr11:95790269	A	G	Qualifications: A levels or as levels or equivalent	EFO_0004784	Neale B	UKBB	European	2017	-0.006517	0.001092	2.4e-09	-	334070	91710	242360	1	risk diff	Neale-B_UKBB_EUR_2017
rs1622515	rs1622515	chr11:95523433	chr11:95790269	A	G	Qualifications: college or university degree	EFO_0004784	Neale B	UKBB	European	2017	-0.007283	0.001139	1.62e-10	-	334070	106305	227765	1	risk diff	Neale-B_UKBB_EUR_2017
rs1622515	rs1622515	chr11:95523433	chr11:95790269	A	G	Qualifications: none	EFO_0004784	Neale B	UKBB	European	2017	0.005273	0.0009236	1.14e-08	+	334070	57567	276503	1	risk diff	Neale-B_UKBB_EUR_2017
rs17175518	rs17175518	chr18:57850583	chr18:60183350	A	C	Body mass index females	EFO_0004340	Akiyama M	28892062	East Asian	2017	0.0481	0.006237	1.24e-14	+	82438	0	82438	3	IVNT	Akiyama-M_BMI-F_EAS_2017
rs17175518	rs17175518	chr18:57850583	chr18:60183350	A	C	Body mass index males	EFO_0004340	Akiyama M	28892062	East Asian	2017	0.04622	0.005731	7.29e-16	+	90992	0	90992	3	IVNT	Akiyama-M_BMI-M_EAS_2017
rs17175518	rs17175518	chr18:57850583	chr18:60183350	A	C	Body mass index	EFO_0004340	Akiyama M	28892062	East Asian	2017	0.04596	0.00422	1.29e-27	+	173430	0	173430	3	IVNT	Akiyama-M_BMI_EAS_2017
rs17175518	rs17175518	chr18:57850583	chr18:60183350	A	C	Body mass index	EFO_0004340	Neale B	UKBB	European	2017	0.05205	0.002831	1.93e-75	+	336107	0	336107	1	IVNT	Neale-B_UKBB_EUR_2017
rs2521754	rs2521754	chr7:24747277	chr7:24707658	C	G	Qualifications: A levels or as levels or equivalent	EFO_0004784	Neale B	UKBB	European	2017	-0.008236	0.00143	8.4e-09	-	334070	91710	242360	1	risk diff	Neale-B_UKBB_EUR_2017
rs2585176	rs2585176	chr8:143778381	chr8:142696963	T	A	Qualifications: college or university degree	EFO_0004784	Neale B	UKBB	European	2017	0.006593	0.001153	1.08e-08	+	334070	106305	227765	1	risk diff	Neale-B_UKBB_EUR_2017
rs3101339	rs3101339	chr1:72748669	chr1:72282986	C	A	Body mass index	EFO_0004340	Neale B	UKBB	European	2017	0.02188	0.002451	4.34e-19	+	336107	0	336107	1	IVNT	Neale-B_UKBB_EUR_2017
rs3101339	rs3101339	chr1:72748669	chr1:72282986	C	A	Qualifications: college or university degree	EFO_0004784	Neale B	UKBB	European	2017	0.009412	0.001162	5.44e-16	+	334070	106305	227765	1	risk diff	Neale-B_UKBB_EUR_2017
rs36198109	rs36198109	chr5:60559156	chr5:61263329	A	G	Qualifications: college or university degree	EFO_0004784	Neale B	UKBB	European	2017	-0.009544	0.001177	5.04e-16	-	334070	106305	227765	1	risk diff	Neale-B_UKBB_EUR_2017
rs36198109	rs36198109	chr5:60559156	chr5:61263329	A	G	Qualifications: none	EFO_0004784	Neale B	UKBB	European	2017	0.005856	0.000954	8.35e-10	+	334070	57567	276503	1	risk diff	Neale-B_UKBB_EUR_2017
rs36198109	rs36198109	chr5:60559156	chr5:61263329	A	G	Qualifications: other professional qualifications	EFO_0004784	Neale B	UKBB	European	2017	-0.006647	0.001149	7.36e-09	-	334070	97524	236546	1	risk diff	Neale-B_UKBB_EUR_2017
rs3757323	rs3757323	chr6:152202007	chr6:151880872	C	T	Qualifications: college or university degree	EFO_0004784	Neale B	UKBB	European	2017	0.00789	0.001181	2.41e-11	+	334070	106305	227765	1	risk diff	Neale-B_UKBB_EUR_2017
rs3796183	rs3796183	chr3:35684594	chr3:35643102	C	T	Body mass index	EFO_0004340	Neale B	UKBB	European	2017	0.01707	0.00295	7.12e-09	+	336107	0	336107	1	IVNT	Neale-B_UKBB_EUR_2017
rs4149513	rs4149513	chr2:101022726	chr2:100406264	G	A	Qualifications: college or university degree	EFO_0004784	Neale B	UKBB	European	2017	-0.007399	0.001139	8.39e-11	-	334070	106305	227765	1	risk diff	Neale-B_UKBB_EUR_2017
rs4149513	rs4149513	chr2:101022726	chr2:100406264	G	A	Qualifications: none	EFO_0004784	Neale B	UKBB	European	2017	0.005247	0.0009238	1.35e-08	+	334070	57567	276503	1	risk diff	Neale-B_UKBB_EUR_2017
rs4149513	rs4149513	chr2:101022726	chr2:100406264	G	A	Years of educational attainment	EFO_0004784	SSGAC	27225129	European	2016	-0.015	0.002	2.98e-09	-	328917	0	328917	64	years	SSGAC_EduYears_EUR_2016
rs429358	rs429358	chr19:45411941	chr19:44908684	C	T	Body mass index	EFO_0004340	Neale B	UKBB	European	2017	-0.02377	0.003307	6.62e-13	-	336107	0	336107	1	IVNT	Neale-B_UKBB_EUR_2017
rs4740634	rs4740634	chr9:1666496	chr9:1666496	A	G	Qualifications: college or university degree	EFO_0004784	Neale B	UKBB	European	2017	-0.006886	0.001212	1.33e-08	-	334070	106305	227765	1	risk diff	Neale-B_UKBB_EUR_2017
rs4800488	rs4800488	chr18:21117571	chr18:23537607	A	C	Body mass index in females	EFO_0004340	GIANT	25673413	Mixed	2015	-0.0257	0.0046	2.31e-08	-	132091	0	132091	107	IVNT	GIANT_BMI-F_Mixed_2015
rs4800488	rs4800488	chr18:21117571	chr18:23537607	A	C	Body mass index	EFO_0004340	GIANT	25673413	Mixed	2015	-0.0199	0.0036	3.24e-08	-	236128	0	236128	125	IVNT	GIANT_BMI_Mixed_2015
rs4800488	rs4800488	chr18:21117571	chr18:23537607	A	C	Body mass index	EFO_0004340	Neale B	UKBB	European	2017	-0.01797	0.002402	7.35e-14	-	336107	0	336107	1	IVNT	Neale-B_UKBB_EUR_2017
rs4800488	rs4800488	chr18:21117571	chr18:23537607	A	C	Years of educational attainment	EFO_0004784	SSGAC	27225129	European	2016	0.014	0.002	1.31e-08	+	328917	0	328917	64	years	SSGAC_EduYears_EUR_2016
rs4808846	rs4808846	chr19:18814330	chr19:18703520	A	G	Body mass index	EFO_0004340	Neale B	UKBB	European	2017	0.01922	0.002404	1.29e-15	+	336107	0	336107	1	IVNT	Neale-B_UKBB_EUR_2017
rs62007687	rs62007687	chr14:103903763	chr14:103437426	G	T	Body mass index	EFO_0004340	Neale B	UKBB	European	2017	0.01532	0.00253	1.39e-09	+	336107	0	336107	1	IVNT	Neale-B_UKBB_EUR_2017
rs62057232	rs62057232	chr16:30820866	chr16:30809545	C	T	Body mass index	EFO_0004340	Neale B	UKBB	European	2017	-0.02318	0.00246	4.45e-21	-	336107	0	336107	1	IVNT	Neale-B_UKBB_EUR_2017
rs6533183	rs6533183	chr4:106133184	chr4:105212027	C	T	Qualifications: college or university degree	EFO_0004784	Neale B	UKBB	European	2017	0.008372	0.001202	3.3e-12	+	334070	106305	227765	1	risk diff	Neale-B_UKBB_EUR_2017
rs6533183	rs6533183	chr4:106133184	chr4:105212027	C	T	Years of educational attainment in females	EFO_0004784	SSGAC	27225129	European	2016	0.019	0.003	4.02e-08	+	181443	0	181443	62	years	SSGAC_EduYears-F_EUR_2016
rs6533183	rs6533183	chr4:106133184	chr4:105212027	C	T	Years of educational attainment	EFO_0004784	SSGAC	27225129	European	2016	0.017	0.003	1.03e-10	+	328917	0	328917	64	years	SSGAC_EduYears_EUR_2016
rs75641275	rs75641275	chr1:98327133	chr1:97861577	A	C	Qualifications: college or university degree	EFO_0004784	Neale B	UKBB	European	2017	0.01058	0.001622	6.97e-11	+	334070	106305	227765	1	risk diff	Neale-B_UKBB_EUR_2017
rs7599488	rs7599488	chr2:60718347	chr2:60491212	C	T	Qualifications: A levels or as levels or equivalent	EFO_0004784	Neale B	UKBB	European	2017	0.00846	0.001103	1.69e-14	+	334070	91710	242360	1	risk diff	Neale-B_UKBB_EUR_2017
rs7599488	rs7599488	chr2:60718347	chr2:60491212	C	T	Qualifications: O levels or GCSEs or equivalent	EFO_0004784	Neale B	UKBB	European	2017	0.007314	0.001231	2.81e-09	+	334070	159730	174340	1	risk diff	Neale-B_UKBB_EUR_2017
rs7599488	rs7599488	chr2:60718347	chr2:60491212	C	T	Qualifications: college or university degree	EFO_0004784	Neale B	UKBB	European	2017	0.009384	0.00115	3.42e-16	+	334070	106305	227765	1	risk diff	Neale-B_UKBB_EUR_2017
rs7599488	rs7599488	chr2:60718347	chr2:60491212	C	T	Qualifications: none	EFO_0004784	Neale B	UKBB	European	2017	-0.007917	0.0009326	2.08e-17	-	334070	57567	276503	1	risk diff	Neale-B_UKBB_EUR_2017
rs7599488	rs7599488	chr2:60718347	chr2:60491212	C	T	Years of educational attainment	EFO_0004784	SSGAC	27225129	European	2016	0.017	0.002	2.05e-11	+	328917	0	328917	64	years	SSGAC_EduYears_EUR_2016
rs7730004	rs7730004	chr5:43191033	chr5:43190931	C	T	Body mass index	EFO_0004340	Neale B	UKBB	European	2017	-0.01459	0.00257	1.36e-08	-	336107	0	336107	1	IVNT	Neale-B_UKBB_EUR_2017
rs7749708	rs7749708	chr6:153375907	chr6:153054772	C	T	Body mass index	EFO_0004340	Neale B	UKBB	European	2017	-0.01514	0.002648	1.08e-08	-	336107	0	336107	1	IVNT	Neale-B_UKBB_EUR_2017
rs7916868	rs7916868	chr10:64988931	chr10:63229171	A	T	Age completed full time education	EFO_0004784	Neale B	UKBB	European	2017	-0.01495	0.002425	7.03e-10	-	226899	0	226899	1	-	Neale-B_UKBB_EUR_2017
rs7916868	rs7916868	chr10:64988931	chr10:63229171	A	T	Body mass index	EFO_0004340	Neale B	UKBB	European	2017	0.01493	0.002406	5.4e-10	+	336107	0	336107	1	IVNT	Neale-B_UKBB_EUR_2017
rs7916868	rs7916868	chr10:64988931	chr10:63229171	A	T	Qualifications: none	EFO_0004784	Neale B	UKBB	European	2017	0.006519	0.0009243	1.75e-12	+	334070	57567	276503	1	risk diff	Neale-B_UKBB_EUR_2017
rs7916868	rs7916868	chr10:64988931	chr10:63229171	A	T	Years of educational attainment in males	EFO_0004784	SSGAC	27225129	European	2016	-0.02	0.004	3.23e-08	-	147474	0	147474	6	years	SSGAC_EduYears-M_EUR_2016
rs7916868	rs7916868	chr10:64988931	chr10:63229171	A	T	Years of educational attainment	EFO_0004784	SSGAC	27225129	European	2016	-0.014	0.002	6.61e-09	-	328917	0	328917	64	years	SSGAC_EduYears_EUR_2016
rs830605	rs830605	chr3:71609276	chr3:71560125	C	T	Qualifications: college or university degree	EFO_0004784	Neale B	UKBB	European	2017	0.00723	0.001141	2.32e-10	+	334070	106305	227765	1	risk diff	Neale-B_UKBB_EUR_2017
rs907237	rs907237	chr4:152601146	chr4:151679994	T	G	Qualifications: college or university degree	EFO_0004784	Neale B	UKBB	European	2017	0.006418	0.001139	1.75e-08	+	334070	106305	227765	1	risk diff	Neale-B_UKBB_EUR_2017
rs9298741	rs9298741	chr9:15837531	chr9:15837533	A	G	Body mass index	EFO_0004340	Neale B	UKBB	European	2017	-0.01997	0.002406	1.03e-16	-	336107	0	336107	1	IVNT	Neale-B_UKBB_EUR_2017
rs9385269	rs9385269	chr6:98547979	chr6:98100103	C	T	Body mass index	EFO_0004340	Neale B	UKBB	European	2017	0.01401	0.002419	6.95e-09	+	336107	0	336107	1	IVNT	Neale-B_UKBB_EUR_2017
rs9385269	rs9385269	chr6:98547979	chr6:98100103	C	T	Qualifications: A levels or as levels or equivalent	EFO_0004784	Neale B	UKBB	European	2017	-0.00797	0.001099	4.12e-13	-	334070	91710	242360	1	risk diff	Neale-B_UKBB_EUR_2017
rs9385269	rs9385269	chr6:98547979	chr6:98100103	C	T	Qualifications: CSEs or equivalent	EFO_0004784	Neale B	UKBB	European	2017	0.005845	0.000836	2.72e-12	+	334070	44362	289708	1	risk diff	Neale-B_UKBB_EUR_2017
rs9385269	rs9385269	chr6:98547979	chr6:98100103	C	T	Qualifications: college or university degree	EFO_0004784	Neale B	UKBB	European	2017	-0.01292	0.001146	1.88e-29	-	334070	106305	227765	1	risk diff	Neale-B_UKBB_EUR_2017
rs9385269	rs9385269	chr6:98547979	chr6:98100103	C	T	Qualifications: none	EFO_0004784	Neale B	UKBB	European	2017	0.006397	0.0009296	5.94e-12	+	334070	57567	276503	1	risk diff	Neale-B_UKBB_EUR_2017
rs9385269	rs9385269	chr6:98547979	chr6:98100103	C	T	Years of educational attainment in females	EFO_0004784	SSGAC	27225129	European	2016	-0.022	0.003	3.52e-11	-	181443	0	181443	62	years	SSGAC_EduYears-F_EUR_2016
rs9385269	rs9385269	chr6:98547979	chr6:98100103	C	T	Years of educational attainment in males	EFO_0004784	SSGAC	27225129	European	2016	-0.022	0.004	5.73e-09	-	147474	0	147474	6	years	SSGAC_EduYears-M_EUR_2016
rs9385269	rs9385269	chr6:98547979	chr6:98100103	C	T	Years of educational attainment	EFO_0004784	SSGAC	27225129	European	2016	-0.021	0.002	3.58e-17	-	328917	0	328917	64	years	SSGAC_EduYears_EUR_2016
rs9527691	rs9527691	chr13:58322621	chr13:57748487	A	G	Body mass index	EFO_0004340	Neale B	UKBB	European	2017	0.01708	0.002725	3.67e-10	+	336107	0	336107	1	IVNT	Neale-B_UKBB_EUR_2017
rs9527691	rs9527691	chr13:58322621	chr13:57748487	A	G	Qualifications: A levels or as levels or equivalent	EFO_0004784	Neale B	UKBB	European	2017	-0.008579	0.001238	4.22e-12	-	334070	91710	242360	1	risk diff	Neale-B_UKBB_EUR_2017
rs9527691	rs9527691	chr13:58322621	chr13:57748487	A	G	Qualifications: college or university degree	EFO_0004784	Neale B	UKBB	European	2017	-0.01218	0.001291	4.02e-21	-	334070	106305	227765	1	risk diff	Neale-B_UKBB_EUR_2017
rs9527691	rs9527691	chr13:58322621	chr13:57748487	A	G	Qualifications: none	EFO_0004784	Neale B	UKBB	European	2017	0.008136	0.001047	7.84e-15	+	334070	57567	276503	1	risk diff	Neale-B_UKBB_EUR_2017
rs9527691	rs9527691	chr13:58322621	chr13:57748487	A	G	Years of educational attainment in females	EFO_0004784	SSGAC	27225129	European	2016	-0.026	0.004	3.31e-12	-	181443	0	181443	62	years	SSGAC_EduYears-F_EUR_2016
rs9527691	rs9527691	chr13:58322621	chr13:57748487	A	G	Years of educational attainment	EFO_0004784	SSGAC	27225129	European	2016	-0.023	0.003	8.69e-17	-	328917	0	328917	64	years	SSGAC_EduYears_EUR_2016
rs2347923	rs2347923	chr6:152227421	chr6:151906286	A	C	Qualifications: college or university degree	EFO_0004784	Neale B	UKBB	European	2017	0.007642	0.001202	2.04e-10	+	334070	106305	227765	1	risk diff	Neale-B_UKBB_EUR_2017
rs61729488	rs61729488	chr3:49067904	chr3:49030471	C	T	Qualifications: college or university degree	EFO_0004784	Neale B	UKBB	European	2017	0.0111	0.001841	1.65e-09	+	334070	106305	227765	1	risk diff	Neale-B_UKBB_EUR_2017
rs62033406	rs62033406	chr16:53824226	chr16:53790314	A	G	Body mass index females	EFO_0004340	Akiyama M	28892062	East Asian	2017	-0.03264	0.005909	3.32e-08	-	82438	0	82438	3	IVNT	Akiyama-M_BMI-F_EAS_2017
rs62033406	rs62033406	chr16:53824226	chr16:53790314	A	G	Body mass index males	EFO_0004340	Akiyama M	28892062	East Asian	2017	-0.03759	0.005426	4.23e-12	-	90992	0	90992	3	IVNT	Akiyama-M_BMI-M_EAS_2017
rs62033406	rs62033406	chr16:53824226	chr16:53790314	A	G	Body mass index	EFO_0004340	Akiyama M	28892062	East Asian	2017	-0.0356	0.003997	5.23e-19	-	173430	0	173430	3	IVNT	Akiyama-M_BMI_EAS_2017
rs62033406	rs62033406	chr16:53824226	chr16:53790314	A	G	Body mass index	EFO_0004340	Neale B	UKBB	European	2017	-0.06769	0.002441	4.75e-169	-	336107	0	336107	1	IVNT	Neale-B_UKBB_EUR_2017
rs77981680	rs77981680	chr6:19096540	chr6:19096309	A	G	Qualifications: college or university degree	EFO_0004784	Neale B	UKBB	European	2017	-0.007563	0.001326	1.17e-08	-	334070	106305	227765	1	risk diff	Neale-B_UKBB_EUR_2017
rs4953152	rs4953152	chr2:45170153	chr2:44943014	A	G	Ever smoked	EFO_0006527	Neale B	UKBB	European	2017	0.007206	0.001287	2.15e-08	+	336067	202585	133482	1	risk diff	Neale-B_UKBB_EUR_2017
rs4953152	rs4953152	chr2:45170153	chr2:44943014	A	G	Pack years adult smoking as proportion of life span exposed to smoking	EFO_0004318	Neale B	UKBB	European	2017	0.02744	0.004726	6.41e-09	+	101726	0	101726	1	IVNT	Neale-B_UKBB_EUR_2017
rs4953152	rs4953152	chr2:45170153	chr2:44943014	A	G	Pack years of smoking preview only	EFO_0004318;EFO_0006526	Neale B	UKBB	European	2017	0.02668	0.00471	1.47e-08	+	101726	0	101726	1	IVNT	Neale-B_UKBB_EUR_2017
rs510161	rs510161	chr11:28728332	chr11:28706785	C	G	Body mass index	EFO_0004340	Neale B	UKBB	European	2017	0.01435	0.002599	3.34e-08	+	336107	0	336107	1	IVNT	Neale-B_UKBB_EUR_2017
rs55858845	rs55858845	chr8:8991079	chr8:9133569	C	T	Body mass index	EFO_0004340	Neale B	UKBB	European	2017	0.01781	0.003022	3.81e-09	+	336107	0	336107	1	IVNT	Neale-B_UKBB_EUR_2017
rs56094641	rs56094641	chr16:53806453	chr16:53772541	A	G	Body mass index females	EFO_0004340	Akiyama M	28892062	East Asian	2017	-0.07878	0.006542	2.11e-33	-	82438	0	82438	3	IVNT	Akiyama-M_BMI-F_EAS_2017
rs56094641	rs56094641	chr16:53806453	chr16:53772541	A	G	Body mass index males	EFO_0004340	Akiyama M	28892062	East Asian	2017	-0.08017	0.005967	3.72e-41	-	90992	0	90992	3	IVNT	Akiyama-M_BMI-M_EAS_2017
rs56094641	rs56094641	chr16:53806453	chr16:53772541	A	G	Body mass index	EFO_0004340	Akiyama M	28892062	East Asian	2017	-0.07912	0.004408	5.06e-72	-	173430	0	173430	3	IVNT	Akiyama-M_BMI_EAS_2017
rs56094641	rs56094641	chr16:53806453	chr16:53772541	A	G	Body mass index	EFO_0004340	Neale B	UKBB	European	2017	-0.07229	0.002447	1.26e-191	-	336107	0	336107	1	IVNT	Neale-B_UKBB_EUR_2017
rs79262908	rs79262908	chr3:185803594	chr3:186085805	C	T	Body mass index	EFO_0004340	Neale B	UKBB	European	2017	0.02287	0.003069	9.18e-14	+	336107	0	336107	1	IVNT	Neale-B_UKBB_EUR_2017
rs10888677	rs10888677	chr1:50505653	chr1:50039981	C	T	Body mass index	EFO_0004340	Neale B	UKBB	European	2017	-0.01628	0.002482	5.39e-11	-	336107	0	336107	1	IVNT	Neale-B_UKBB_EUR_2017
rs1011939	rs1011939	chr16:19992996	chr16:19981674	G	A	Body mass index	EFO_0004340	Akiyama M	28892062	East Asian	2017	0.02516	0.003874	8.26e-11	+	173430	0	173430	3	IVNT	Akiyama-M_BMI_EAS_2017
rs1052352	rs1052352	chr16:31195279	chr16:31183958	C	T	Body mass index	EFO_0004340	Neale B	UKBB	European	2017	0.01766	0.002406	2.16e-13	+	336107	0	336107	1	IVNT	Neale-B_UKBB_EUR_2017
rs11209952	rs11209952	chr1:72837500	chr1:72371817	C	T	Body mass index in physically active indivdiuals	EFO_0004340	GIANT	28448500	European	2017	-0.0266	0.0048	3.47e-08	-	110395	0	110395	57	IVNT	GIANT_BMI-Active_EUR_2017
rs11209952	rs11209952	chr1:72837500	chr1:72371817	C	T	Body mass index in physically active indivdiuals	EFO_0004340	GIANT	28448500	Mixed	2017	-0.026	0.0047	2.88e-08	-	117310	0	117310	60	IVNT	GIANT_BMI-Active_Mixed_2017
rs11209952	rs11209952	chr1:72837500	chr1:72371817	C	T	Body mass index in females less than or equal to 50 years of age	EFO_0004340	GIANT	26426971	European	2015	-0.042	0.0067	4.2e-10	-	54194	0	54194	114	IVNT	GIANT_BMI-F-LE-50_EUR_2015
rs11209952	rs11209952	chr1:72837500	chr1:72371817	C	T	Body mass index in females	EFO_0004340	GIANT	25673413	Mixed	2015	-0.0334	0.0049	9.34e-12	-	132098	0	132098	107	IVNT	GIANT_BMI-F_Mixed_2015
rs11209952	rs11209952	chr1:72837500	chr1:72371817	C	T	Body mass index in males greater than 50 years of age	EFO_0004340	GIANT	26426971	European	2015	-0.032	0.0056	1.4e-08	-	73858	0	73858	114	IVNT	GIANT_BMI-M-GT-50_EUR_2015
rs11209952	rs11209952	chr1:72837500	chr1:72371817	C	T	Body mass index in males	EFO_0004340	GIANT	23754948	European	2013	-0.041	0.0066	4.45e-10	-	58613	0	58613	46	IVNT	GIANT_BMI-M_EUR_2013
rs11209952	rs11209952	chr1:72837500	chr1:72371817	C	T	Body mass index in males	EFO_0004340	GIANT	25673413	Mixed	2015	-0.0351	0.0052	1.48e-11	-	104599	0	104599	106	IVNT	GIANT_BMI-M_Mixed_2015
rs11209952	rs11209952	chr1:72837500	chr1:72371817	C	T	Body mass index in non-smokers	EFO_0004340	GIANT	28443625	European	2017	-0.0274	0.0045	1.36e-09	-	129045	0	129045	73	IVNT	GIANT_BMI-Non-smokers_EUR_2017
rs11209952	rs11209952	chr1:72837500	chr1:72371817	C	T	Body mass index in non-smokers	EFO_0004340	GIANT	28443625	Mixed	2017	-0.0262	0.0042	4.42e-10	-	147579	0	147579	79	IVNT	GIANT_BMI-Non-smokers_Mixed_2017
rs11209952	rs11209952	chr1:72837500	chr1:72371817	C	T	Body mass index tails	EFO_0004340	GIANT	23563607	European	2013	-0.16	0.026	3.6e-09	-	15683	7768	7915	51	log OR	GIANT_BMI-Tails_EUR_2013
rs11209952	rs11209952	chr1:72837500	chr1:72371817	C	T	Body mass index adjusted for physical activity	EFO_0004340	GIANT	28448500	European	2017	-0.0292	0.0044	3.57e-11	-	141749	0	141749	57	IVNT	GIANT_BMI-adjusted-PA_EUR_2017
rs11209952	rs11209952	chr1:72837500	chr1:72371817	C	T	Body mass index adjusted for physical activity	EFO_0004340	GIANT	28448500	Mixed	2017	-0.0287	0.0042	9.29e-12	-	155205	0	155205	60	IVNT	GIANT_BMI-adjusted-PA_Mixed_2017
rs11209952	rs11209952	chr1:72837500	chr1:72371817	C	T	Body mass index adjusted for smoking in males	EFO_0004340	GIANT	28443625	Mixed	2017	-0.0327	0.0055	2.45e-09	-	77222	0	77222	72	IVNT	GIANT_BMI-adjusted-Smoking-M_Mixed_2017
rs11209952	rs11209952	chr1:72837500	chr1:72371817	C	T	Body mass index adjusted for smoking	EFO_0004340	GIANT	28443625	European	2017	-0.0283	0.0039	6.45e-13	-	163860	0	163860	73	IVNT	GIANT_BMI-adjusted-Smoking_EUR_2017
rs11209952	rs11209952	chr1:72837500	chr1:72371817	C	T	Body mass index adjusted for smoking	EFO_0004340	GIANT	28443625	Mixed	2017	-0.0268	0.0037	2.7e-13	-	185874	0	185874	79	IVNT	GIANT_BMI-adjusted-Smoking_Mixed_2017
rs11209952	rs11209952	chr1:72837500	chr1:72371817	C	T	Body mass index	EFO_0004340	Speliotes EK	20935630	European	2010	NA	NA	8.44e-14	NA	123856	0	123856	46	IVNT	GIANT_BMI_EUR_2010
rs11209952	rs11209952	chr1:72837500	chr1:72371817	C	T	Body mass index	EFO_0004340	GIANT	23754948	European	2013	-0.03791	0.004595	1.58e-16	-	126567	0	126567	46	IVNT	GIANT_BMI_EUR_2013
rs11209952	rs11209952	chr1:72837500	chr1:72371817	C	T	Body mass index	EFO_0004340	GIANT	25673413	European	2015	-0.0334	0.0038	1.5e-18	-	233986	0	233986	114	IVNT	GIANT_BMI_EUR_2015
rs11209952	rs11209952	chr1:72837500	chr1:72371817	C	T	Body mass index	EFO_0004340	GIANT	25673413	Mixed	2015	-0.0335	0.0037	1.38e-19	-	236148	0	236148	125	IVNT	GIANT_BMI_Mixed_2015
rs11209952	rs11209952	chr1:72837500	chr1:72371817	C	T	Body mass index	EFO_0004340	Speliotes EK	20935630	European	2010	NA	NA	8.44e-14	NA	123865	-	-	-	-	GRASP
rs11209952	rs11209952	chr1:72837500	chr1:72371817	C	T	Body mass index	EFO_0004340	Neale B	UKBB	European	2017	-0.02174	0.002446	6.26e-19	-	336107	0	336107	1	IVNT	Neale-B_UKBB_EUR_2017
rs11209952	rs11209952	chr1:72837500	chr1:72371817	C	T	Qualifications: college or university degree	EFO_0004784	Neale B	UKBB	European	2017	-0.009545	0.001159	1.82e-16	-	334070	106305	227765	1	risk diff	Neale-B_UKBB_EUR_2017
rs11824377	rs11824377	chr11:11787253	chr11:11765706	A	G	Body mass index	EFO_0004340	Neale B	UKBB	European	2017	0.01335	0.00242	3.45e-08	+	336107	0	336107	1	IVNT	Neale-B_UKBB_EUR_2017
rs12517711	rs12517711	chr5:60754661	chr5:61458834	C	T	Qualifications: college or university degree	EFO_0004784	Neale B	UKBB	European	2017	-0.007756	0.001167	3.01e-11	-	334070	106305	227765	1	risk diff	Neale-B_UKBB_EUR_2017
rs12517711	rs12517711	chr5:60754661	chr5:61458834	C	T	Qualifications: none	EFO_0004784	Neale B	UKBB	European	2017	0.00548	0.0009462	6.99e-09	+	334070	57567	276503	1	risk diff	Neale-B_UKBB_EUR_2017
rs2289322	rs2289322	chr18:1884329	chr18:1884328	G	T	Body mass index	EFO_0004340	Neale B	UKBB	European	2017	-0.01953	0.00339	8.36e-09	-	336107	0	336107	1	IVNT	Neale-B_UKBB_EUR_2017
rs266070	rs266070	chr2:104076655	chr2:103460197	A	G	Ever smoked	EFO_0006527	Neale B	UKBB	European	2017	0.00707	0.00119	2.81e-09	+	336067	202585	133482	1	risk diff	Neale-B_UKBB_EUR_2017
rs266070	rs266070	chr2:104076655	chr2:103460197	A	G	Past tobacco smoking	EFO_0006527	Neale B	UKBB	European	2017	-0.02192	0.00317	4.69e-12	-	310749	0	310749	1	-	Neale-B_UKBB_EUR_2017
rs266070	rs266070	chr2:104076655	chr2:103460197	A	G	Smoking status: previous	EFO_0006527	Neale B	UKBB	European	2017	0.006943	0.001164	2.43e-09	+	336024	118419	217605	1	risk diff	Neale-B_UKBB_EUR_2017
rs62107261	rs62107261	chr2:422144	chr2:422144	C	T	Body mass index	EFO_0004340	Neale B	UKBB	European	2017	-0.09044	0.005624	3.59e-58	-	336107	0	336107	1	IVNT	Neale-B_UKBB_EUR_2017
rs6482190	rs6482190	chr10:22037809	chr10:21748880	A	G	Body mass index	EFO_0004340	Neale B	UKBB	European	2017	0.02391	0.002686	5.45e-19	+	336107	0	336107	1	IVNT	Neale-B_UKBB_EUR_2017
rs7619139	rs7619139	chr3:25110415	chr3:25068924	A	T	Body mass index adjsuted for physical activity in males	EFO_0004340	GIANT	28448500	Mixed	2017	0.035	0.0061	1.07e-08	+	63658	0	63658	52	IVNT	GIANT_BMI-adjusted-PA-M_Mixed_2017
rs7619139	rs7619139	chr3:25110415	chr3:25068924	A	T	Body mass index joint analysis main effects and physical activity interaction	EFO_0008002;EFO_0004340	GIANT	28448500	European	2017	NA	NA	3e-08	NA	-	-	-	-	-	NHGRI-EBI_GWAS_Catalog
rs790561	rs790561	chr8:64618026	chr8:63705468	A	G	Body mass index	EFO_0004340	Akiyama M	28892062	East Asian	2017	0.02414	0.00421	9.85e-09	+	173430	0	173430	3	IVNT	Akiyama-M_BMI_EAS_2017
rs12960505	rs12960505	chr18:50972182	chr18:53445812	G	T	Qualifications: college or university degree	EFO_0004784	Neale B	UKBB	European	2017	0.006282	0.001148	4.49e-08	+	334070	106305	227765	1	risk diff	Neale-B_UKBB_EUR_2017
rs56094641	rs56094641	chr16:53806453	chr16:53772541	A	G	Body mass index females	EFO_0004340	Akiyama M	28892062	East Asian	2017	-0.07878	0.006542	2.11e-33	-	82438	0	82438	3	IVNT	Akiyama-M_BMI-F_EAS_2017
rs56094641	rs56094641	chr16:53806453	chr16:53772541	A	G	Body mass index males	EFO_0004340	Akiyama M	28892062	East Asian	2017	-0.08017	0.005967	3.72e-41	-	90992	0	90992	3	IVNT	Akiyama-M_BMI-M_EAS_2017
rs56094641	rs56094641	chr16:53806453	chr16:53772541	A	G	Body mass index	EFO_0004340	Akiyama M	28892062	East Asian	2017	-0.07912	0.004408	5.06e-72	-	173430	0	173430	3	IVNT	Akiyama-M_BMI_EAS_2017
rs56094641	rs56094641	chr16:53806453	chr16:53772541	A	G	Body mass index	EFO_0004340	Neale B	UKBB	European	2017	-0.07229	0.002447	1.26e-191	-	336107	0	336107	1	IVNT	Neale-B_UKBB_EUR_2017
rs10789340	rs10789340	chr1:72940273	chr1:72474590	A	G	Body mass index in physically active indivdiuals	EFO_0004340	GIANT	28448500	European	2017	-0.0234	0.0043	4.87e-08	-	137222	0	137222	57	IVNT	GIANT_BMI-Active_EUR_2017
rs10789340	rs10789340	chr1:72940273	chr1:72474590	A	G	Body mass index in physically active indivdiuals	EFO_0004340	GIANT	28448500	Mixed	2017	-0.0233	0.0041	1.32e-08	-	149200	0	149200	60	IVNT	GIANT_BMI-Active_Mixed_2017
rs10789340	rs10789340	chr1:72940273	chr1:72474590	A	G	Body mass index in females	EFO_0004340	GIANT	25673413	Mixed	2015	-0.0294	0.0042	1.61e-12	-	171702	0	171702	107	IVNT	GIANT_BMI-F_Mixed_2015
rs10789340	rs10789340	chr1:72940273	chr1:72474590	A	G	Body mass index in males	EFO_0004340	GIANT	25673413	Mixed	2015	-0.0318	0.0042	3.38e-14	-	152624	0	152624	106	IVNT	GIANT_BMI-M_Mixed_2015
rs10789340	rs10789340	chr1:72940273	chr1:72474590	A	G	Body mass index in male non-smokers	EFO_0004340	GIANT	28443625	Mixed	2017	-0.0321	0.0055	4.57e-09	-	77992	0	77992	72	IVNT	GIANT_BMI-Non-smokers-M_Mixed_2017
rs10789340	rs10789340	chr1:72940273	chr1:72474590	A	G	Body mass index in non-smokers	EFO_0004340	GIANT	28443625	European	2017	-0.0277	0.0041	1.11e-11	-	164298	0	164298	73	IVNT	GIANT_BMI-Non-smokers_EUR_2017
rs10789340	rs10789340	chr1:72940273	chr1:72474590	A	G	Body mass index in non-smokers	EFO_0004340	GIANT	28443625	Mixed	2017	-0.0256	0.0038	1.26e-11	-	190038	0	190038	79	IVNT	GIANT_BMI-Non-smokers_Mixed_2017
rs10789340	rs10789340	chr1:72940273	chr1:72474590	A	G	Body mass index adjsuted for physical activity in males	EFO_0004340	GIANT	28448500	Mixed	2017	-0.0314	0.0054	5.55e-09	-	83969	0	83969	52	IVNT	GIANT_BMI-adjusted-PA-M_Mixed_2017
rs10789340	rs10789340	chr1:72940273	chr1:72474590	A	G	Body mass index adjusted for physical activity	EFO_0004340	GIANT	28448500	European	2017	-0.0271	0.0039	3.57e-12	-	179148	0	179148	57	IVNT	GIANT_BMI-adjusted-PA_EUR_2017
rs10789340	rs10789340	chr1:72940273	chr1:72474590	A	G	Body mass index adjusted for physical activity	EFO_0004340	GIANT	28448500	Mixed	2017	-0.026	0.0037	1.59e-12	-	199162	0	199162	60	IVNT	GIANT_BMI-adjusted-PA_Mixed_2017
rs10789340	rs10789340	chr1:72940273	chr1:72474590	A	G	Body mass index adjusted for smoking in males	EFO_0004340	GIANT	28443625	Mixed	2017	-0.0317	0.0048	5.8e-11	-	102629	0	102629	72	IVNT	GIANT_BMI-adjusted-Smoking-M_Mixed_2017
rs10789340	rs10789340	chr1:72940273	chr1:72474590	A	G	Body mass index adjusted for smoking	EFO_0004340	GIANT	28443625	European	2017	-0.0283	0.0035	1.62e-15	-	210156	0	210156	73	IVNT	GIANT_BMI-adjusted-Smoking_EUR_2017
rs10789340	rs10789340	chr1:72940273	chr1:72474590	A	G	Body mass index adjusted for smoking	EFO_0004340	GIANT	28443625	Mixed	2017	-0.0262	0.0033	1.03e-15	-	240409	0	240409	79	IVNT	GIANT_BMI-adjusted-Smoking_Mixed_2017
rs10789340	rs10789340	chr1:72940273	chr1:72474590	A	G	Body mass index	EFO_0004340	Speliotes EK	20935630	European	2010	NA	NA	2.66e-09	NA	123858	0	123858	46	IVNT	GIANT_BMI_EUR_2010
rs10789340	rs10789340	chr1:72940273	chr1:72474590	A	G	Body mass index	EFO_0004340	GIANT	23754948	European	2013	-0.03077	0.004628	2.95e-11	-	126568	0	126568	46	IVNT	GIANT_BMI_EUR_2013
rs10789340	rs10789340	chr1:72940273	chr1:72474590	A	G	Body mass index	EFO_0004340	GIANT	25673413	European	2015	-0.0298	0.0033	5.94e-20	-	321615	0	321615	114	IVNT	GIANT_BMI_EUR_2015
rs10789340	rs10789340	chr1:72940273	chr1:72474590	A	G	Body mass index	EFO_0004340	GIANT	25673413	Mixed	2015	-0.0285	0.0031	1.12e-19	-	338686	0	338686	125	IVNT	GIANT_BMI_Mixed_2015
rs10789340	rs10789340	chr1:72940273	chr1:72474590	A	G	Body mass index	EFO_0004340	Speliotes EK	20935630	European	2010	NA	NA	2.66e-09	NA	123865	-	-	-	-	GRASP
rs10789340	rs10789340	chr1:72940273	chr1:72474590	A	G	Body mass index	EFO_0004340	Neale B	UKBB	European	2017	-0.01797	0.002484	4.74e-13	-	336107	0	336107	1	IVNT	Neale-B_UKBB_EUR_2017
rs10789340	rs10789340	chr1:72940273	chr1:72474590	A	G	Qualifications: college or university degree	EFO_0004784	Neale B	UKBB	European	2017	-0.007452	0.001178	2.49e-10	-	334070	106305	227765	1	risk diff	Neale-B_UKBB_EUR_2017
rs11749912	rs11749912	chr5:88065628	chr5:88769811	A	G	Qualifications: A levels or as levels or equivalent	EFO_0004784	Neale B	UKBB	European	2017	0.006595	0.00111	2.83e-09	+	334070	91710	242360	1	risk diff	Neale-B_UKBB_EUR_2017
rs11749912	rs11749912	chr5:88065628	chr5:88769811	A	G	Qualifications: college or university degree	EFO_0004784	Neale B	UKBB	European	2017	0.008675	0.001158	6.85e-14	+	334070	106305	227765	1	risk diff	Neale-B_UKBB_EUR_2017
rs11749912	rs11749912	chr5:88065628	chr5:88769811	A	G	Qualifications: none	EFO_0004784	Neale B	UKBB	European	2017	-0.007148	0.0009389	2.68e-14	-	334070	57567	276503	1	risk diff	Neale-B_UKBB_EUR_2017
rs11749912	rs11749912	chr5:88065628	chr5:88769811	A	G	Qualifications: other professional qualifications	EFO_0004784	Neale B	UKBB	European	2017	0.006282	0.001131	2.82e-08	+	334070	97524	236546	1	risk diff	Neale-B_UKBB_EUR_2017
rs11749912	rs11749912	chr5:88065628	chr5:88769811	A	G	Years of educational attainment	EFO_0004784	SSGAC	27225129	European	2016	0.015	0.003	1.5e-09	+	328917	0	328917	64	years	SSGAC_EduYears_EUR_2016
rs12247907	rs12247907	chr10:65317045	chr10:63557285	C	G	Age completed full time education	EFO_0004784	Neale B	UKBB	European	2017	-0.01437	0.002425	3.08e-09	-	226899	0	226899	1	-	Neale-B_UKBB_EUR_2017
rs12247907	rs12247907	chr10:65317045	chr10:63557285	C	G	Body mass index	EFO_0004340	Neale B	UKBB	European	2017	0.01474	0.002406	8.99e-10	+	336107	0	336107	1	IVNT	Neale-B_UKBB_EUR_2017
rs12247907	rs12247907	chr10:65317045	chr10:63557285	C	G	Qualifications: none	EFO_0004784	Neale B	UKBB	European	2017	0.006244	0.0009244	1.44e-11	+	334070	57567	276503	1	risk diff	Neale-B_UKBB_EUR_2017
rs12247907	rs12247907	chr10:65317045	chr10:63557285	C	G	Years of educational attainment	EFO_0004784	SSGAC	27225129	European	2016	-0.014	0.002	2.07e-08	-	328917	0	328917	64	years	SSGAC_EduYears_EUR_2016
rs1343431	rs1343431	chr1:49433003	chr1:48967331	C	A	Body mass index adjusted for smoking	EFO_0004340	GIANT	28443625	Mixed	2017	-0.0215	0.0039	3.64e-08	-	182736	0	182736	79	IVNT	GIANT_BMI-adjusted-Smoking_Mixed_2017
rs1343431	rs1343431	chr1:49433003	chr1:48967331	C	A	Body mass index	EFO_0004340	Neale B	UKBB	European	2017	-0.01904	0.002513	3.55e-14	-	336107	0	336107	1	IVNT	Neale-B_UKBB_EUR_2017
rs1421085	rs1421085	chr16:53800954	chr16:53767042	C	T	Body mass index females	EFO_0004340	Akiyama M	28892062	East Asian	2017	0.07861	0.00654	2.82e-33	+	82438	0	82438	3	IVNT	Akiyama-M_BMI-F_EAS_2017
rs1421085	rs1421085	chr16:53800954	chr16:53767042	C	T	Body mass index males	EFO_0004340	Akiyama M	28892062	East Asian	2017	0.08008	0.005966	4.42e-41	+	90992	0	90992	3	IVNT	Akiyama-M_BMI-M_EAS_2017
rs1421085	rs1421085	chr16:53800954	chr16:53767042	C	T	Body mass index	EFO_0004340	Akiyama M	28892062	East Asian	2017	0.07898	0.004407	8.41e-72	+	173430	0	173430	3	IVNT	Akiyama-M_BMI_EAS_2017
rs1421085	rs1421085	chr16:53800954	chr16:53767042	C	T	Childhood BMI	EFO_0004340	EGGC	26604143	European	2016	0.0734	0.0082	3.2e-19	+	33427	0	33427	20	SDS	EGGC_Childhood-BMI_EUR_2016
rs1421085	rs1421085	chr16:53800954	chr16:53767042	C	T	Body mass index in physically active females	EFO_0004340	GIANT	28448500	Mixed	2017	0.0686	0.0053	6.13e-38	+	83585	0	83585	53	IVNT	GIANT_BMI-Active-F_Mixed_2017
rs1421085	rs1421085	chr16:53800954	chr16:53767042	C	T	Body mass index in physically active males	EFO_0004340	GIANT	28448500	Mixed	2017	0.0774	0.0062	9.25e-36	+	58331	0	58331	52	IVNT	GIANT_BMI-Active-M_Mixed_2017
rs1421085	rs1421085	chr16:53800954	chr16:53767042	C	T	Body mass index in physically active indivdiuals	EFO_0004340	GIANT	28448500	European	2017	0.0739	0.0042	0	+	136963	0	136963	57	IVNT	GIANT_BMI-Active_EUR_2017
rs1421085	rs1421085	chr16:53800954	chr16:53767042	C	T	Body mass index in physically active indivdiuals	EFO_0004340	GIANT	28448500	Mixed	2017	0.0727	0.0042	0	+	142035	0	142035	60	IVNT	GIANT_BMI-Active_Mixed_2017
rs1421085	rs1421085	chr16:53800954	chr16:53767042	C	T	Body mass index in females greater than 50 years of age	EFO_0004340	GIANT	26426971	European	2015	0.077	0.0049	3.2e-56	+	103046	0	103046	114	IVNT	GIANT_BMI-F-GT-50_EUR_2015
rs1421085	rs1421085	chr16:53800954	chr16:53767042	C	T	Body mass index in females less than or equal to 50 years of age	EFO_0004340	GIANT	26426971	European	2015	0.085	0.0061	2.8e-44	+	64362	0	64362	114	IVNT	GIANT_BMI-F-LE-50_EUR_2015
rs1421085	rs1421085	chr16:53800954	chr16:53767042	C	T	Body mass index in females	EFO_0004340	GIANT	23754948	European	2013	0.076	0.0063	6e-34	+	67939	0	67939	46	IVNT	GIANT_BMI-F_EUR_2013
rs1421085	rs1421085	chr16:53800954	chr16:53767042	C	T	Body mass index in females	EFO_0004340	GIANT	25673413	Mixed	2015	0.0783	0.0041	1.48e-82	+	168615	0	168615	107	IVNT	GIANT_BMI-F_Mixed_2015
rs1421085	rs1421085	chr16:53800954	chr16:53767042	C	T	Body mass index in physically inactive females	EFO_0004340	GIANT	28448500	Mixed	2017	0.1039	0.0102	1.84e-24	+	24369	0	24369	53	IVNT	GIANT_BMI-Inactive-F_Mixed_2017
rs1421085	rs1421085	chr16:53800954	chr16:53767042	C	T	Body mass index in physically inactive males	EFO_0004340	GIANT	28448500	Mixed	2017	0.0828	0.0117	1.31e-12	+	17101	0	17101	52	IVNT	GIANT_BMI-Inactive-M_Mixed_2017
rs1421085	rs1421085	chr16:53800954	chr16:53767042	C	T	Body mass index in physically inactive indivdiuals	EFO_0004340	GIANT	28448500	European	2017	0.0963	0.0078	3.11e-35	+	41230	0	41230	57	IVNT	GIANT_BMI-Inactive_EUR_2017
rs1421085	rs1421085	chr16:53800954	chr16:53767042	C	T	Body mass index in physically inactive indivdiuals	EFO_0004340	GIANT	28448500	Mixed	2017	0.0962	0.0081	1.94e-32	+	39259	0	39259	60	IVNT	GIANT_BMI-Inactive_Mixed_2017
rs1421085	rs1421085	chr16:53800954	chr16:53767042	C	T	Body mass index in males greater than 50 years of age	EFO_0004340	GIANT	26426971	European	2015	0.072	0.005	3.1e-48	+	92033	0	92033	114	IVNT	GIANT_BMI-M-GT-50_EUR_2015
rs1421085	rs1421085	chr16:53800954	chr16:53767042	C	T	Body mass index in males less than or equal to 50 years of age	EFO_0004340	GIANT	26426971	European	2015	0.1	0.0067	6.6e-53	+	50039	0	50039	114	IVNT	GIANT_BMI-M-LE-50_EUR_2015
rs1421085	rs1421085	chr16:53800954	chr16:53767042	C	T	Body mass index in males	EFO_0004340	GIANT	23754948	European	2013	0.086	0.0065	1.53e-40	+	58589	0	58589	46	IVNT	GIANT_BMI-M_EUR_2013
rs1421085	rs1421085	chr16:53800954	chr16:53767042	C	T	Body mass index in males	EFO_0004340	GIANT	25673413	Mixed	2015	0.084	0.0041	4.11e-94	+	152278	0	152278	106	IVNT	GIANT_BMI-M_Mixed_2015
rs1421085	rs1421085	chr16:53800954	chr16:53767042	C	T	Body mass index in female non-smokers	EFO_0004340	GIANT	28443625	Mixed	2017	0.0687	0.005	1.86e-42	+	105965	0	105965	73	IVNT	GIANT_BMI-Non-smokers-F_Mixed_2017
rs1421085	rs1421085	chr16:53800954	chr16:53767042	C	T	Body mass index in male non-smokers	EFO_0004340	GIANT	28443625	Mixed	2017	0.0771	0.0057	2.51e-41	+	69526	0	69526	72	IVNT	GIANT_BMI-Non-smokers-M_Mixed_2017
rs1421085	rs1421085	chr16:53800954	chr16:53767042	C	T	Body mass index in non-smokers	EFO_0004340	GIANT	28443625	European	2017	0.0737	0.004	2.44e-75	+	161811	0	161811	73	IVNT	GIANT_BMI-Non-smokers_EUR_2017
rs1421085	rs1421085	chr16:53800954	chr16:53767042	C	T	Body mass index in non-smokers	EFO_0004340	GIANT	28443625	Mixed	2017	0.0718	0.0039	1.27e-75	+	175492	0	175492	79	IVNT	GIANT_BMI-Non-smokers_Mixed_2017
rs1421085	rs1421085	chr16:53800954	chr16:53767042	C	T	Body mass index in female smokers	EFO_0004340	GIANT	28443625	Mixed	2017	0.0956	0.0101	2.33e-21	+	24294	0	24294	73	IVNT	GIANT_BMI-Smokers-F_Mixed_2017
rs1421085	rs1421085	chr16:53800954	chr16:53767042	C	T	Body mass index in male smokers	EFO_0004340	GIANT	28443625	Mixed	2017	0.096	0.0104	2.36e-20	+	23102	0	23102	72	IVNT	GIANT_BMI-Smokers-M_Mixed_2017
rs1421085	rs1421085	chr16:53800954	chr16:53767042	C	T	Body mass index in smokers	EFO_0004340	GIANT	28443625	European	2017	0.0956	0.0075	1.22e-37	+	44629	0	44629	73	IVNT	GIANT_BMI-Smokers_EUR_2017
rs1421085	rs1421085	chr16:53800954	chr16:53767042	C	T	Body mass index in smokers	EFO_0004340	GIANT	28443625	Mixed	2017	0.0953	0.0074	3.03e-38	+	47396	0	47396	79	IVNT	GIANT_BMI-Smokers_Mixed_2017
rs1421085	rs1421085	chr16:53800954	chr16:53767042	C	T	Body mass index tails	EFO_0004340	GIANT	23563607	European	2013	0.31	0.026	1.2e-32	+	15775	7813	7961	51	log OR	GIANT_BMI-Tails_EUR_2013
rs1421085	rs1421085	chr16:53800954	chr16:53767042	C	T	Body mass index ajusted for physical activity in females	EFO_0004340	GIANT	28448500	Mixed	2017	0.0767	0.0048	0	+	108567	0	108567	53	IVNT	GIANT_BMI-adjusted-PA-F_Mixed_2017
rs1421085	rs1421085	chr16:53800954	chr16:53767042	C	T	Body mass index adjsuted for physical activity in males	EFO_0004340	GIANT	28448500	Mixed	2017	0.081	0.0054	0	+	76343	0	76343	52	IVNT	GIANT_BMI-adjusted-PA-M_Mixed_2017
rs1421085	rs1421085	chr16:53800954	chr16:53767042	C	T	Body mass index adjusted for physical activity	EFO_0004340	GIANT	28448500	European	2017	0.0797	0.0038	0	+	178337	0	178337	57	IVNT	GIANT_BMI-adjusted-PA_EUR_2017
rs1421085	rs1421085	chr16:53800954	chr16:53767042	C	T	Body mass index adjusted for physical activity	EFO_0004340	GIANT	28448500	Mixed	2017	0.0785	0.0037	0	+	184910	0	184910	60	IVNT	GIANT_BMI-adjusted-PA_Mixed_2017
rs1421085	rs1421085	chr16:53800954	chr16:53767042	C	T	Body mass index adjusted for smoking in females	EFO_0004340	GIANT	28443625	Mixed	2017	0.0713	0.0045	2.34e-57	+	130262	0	130262	73	IVNT	GIANT_BMI-adjusted-Smoking-F_Mixed_2017
rs1421085	rs1421085	chr16:53800954	chr16:53767042	C	T	Body mass index adjusted for smoking in males	EFO_0004340	GIANT	28443625	Mixed	2017	0.0808	0.0049	2.95e-60	+	92676	0	92676	72	IVNT	GIANT_BMI-adjusted-Smoking-M_Mixed_2017
rs1421085	rs1421085	chr16:53800954	chr16:53767042	C	T	Body mass index adjusted for smoking	EFO_0004340	GIANT	28443625	European	2017	0.0767	0.0035	2.73e-105	+	206379	0	206379	73	IVNT	GIANT_BMI-adjusted-Smoking_EUR_2017
rs1421085	rs1421085	chr16:53800954	chr16:53767042	C	T	Body mass index adjusted for smoking	EFO_0004340	GIANT	28443625	Mixed	2017	0.0754	0.0034	2.03e-107	+	222939	0	222939	79	IVNT	GIANT_BMI-adjusted-Smoking_Mixed_2017
rs1421085	rs1421085	chr16:53800954	chr16:53767042	C	T	Body mass index	EFO_0004340	GIANT	29273807	Admixed American	2018	0.096	0.017	1.9e-08	+	10772	0	10772	6	IVNT	GIANT_BMI_AMR_2018
rs1421085	rs1421085	chr16:53800954	chr16:53767042	C	T	Body mass index	EFO_0004340	Speliotes EK	20935630	European	2010	NA	NA	3.06e-62	NA	123817	0	123817	46	IVNT	GIANT_BMI_EUR_2010
rs1421085	rs1421085	chr16:53800954	chr16:53767042	C	T	Body mass index	EFO_0004340	GIANT	23754948	European	2013	0.08084	0.004524	2e-71	+	126528	0	126528	46	IVNT	GIANT_BMI_EUR_2013
rs1421085	rs1421085	chr16:53800954	chr16:53767042	C	T	Body mass index	EFO_0004340	GIANT	25673413	European	2015	0.0813	0.0031	8.83e-151	+	318182	0	318182	114	IVNT	GIANT_BMI_EUR_2015
rs1421085	rs1421085	chr16:53800954	chr16:53767042	C	T	Body mass index	EFO_0004340	GIANT	29273807	European	2018	0.079	0.0024	2.4e-245	+	449889	0	449889	112	IVNT	GIANT_BMI_EUR_2018
rs1421085	rs1421085	chr16:53800954	chr16:53767042	C	T	Body mass index	EFO_0004340	GIANT	25673413	Mixed	2015	0.0803	0.003	2.17e-158	+	333087	0	333087	125	IVNT	GIANT_BMI_Mixed_2015
rs1421085	rs1421085	chr16:53800954	chr16:53767042	C	T	Body mass index	EFO_0004340	GIANT	29273807	Mixed	2018	0.078	0.0022	8.6e-269	+	526508	0	526508	123	IVNT	GIANT_BMI_Mixed_2018
rs1421085	rs1421085	chr16:53800954	chr16:53767042	C	T	Body mass index	EFO_0004340	GIANT	29273807	South Asian	2018	0.062	0.0088	1.5e-12	+	29398	0	29398	7	IVNT	GIANT_BMI_SAS_2018
rs1421085	rs1421085	chr16:53800954	chr16:53767042	C	T	Adult obesity body mass index	HP_0001513	Meyre D	19151714	European	2009	NA	NA	5.1e-13	NA	2796	-	-	-	-	GRASP
rs1421085	rs1421085	chr16:53800954	chr16:53767042	C	T	BMI in adolescenceyoung adulthood	HP_0003581;HP_0011421	Graff M	23669352	European	2013	NA	NA	3.06e-22	NA	13627	-	-	-	-	GRASP
rs1421085	rs1421085	chr16:53800954	chr16:53767042	C	T	BMI tails upper and lower 5th percentiles	-	GIANT	23563607	European	2013	NA	NA	6.48e-52	NA	16068	-	-	-	-	GRASP
rs1421085	rs1421085	chr16:53800954	chr16:53767042	C	T	Body mass index	EFO_0004340	Willer CJ	19079261	European	2008	NA	NA	2.6e-19	NA	32387	-	-	-	-	GRASP
rs1421085	rs1421085	chr16:53800954	chr16:53767042	C	T	Body mass index	EFO_0004340	Heard Costa NL	19557197	European	2009	NA	NA	2.2e-15	NA	31373	-	-	-	-	GRASP
rs1421085	rs1421085	chr16:53800954	chr16:53767042	C	T	Body mass index	EFO_0004340	Speliotes EK	20935630	European	2010	NA	NA	3.06e-62	NA	123865	-	-	-	-	GRASP
rs1421085	rs1421085	chr16:53800954	chr16:53767042	C	T	Body mass index	EFO_0004340	Paternoster L	21935397	European	2011	NA	NA	4e-15	NA	5373	-	-	-	-	GRASP
rs1421085	rs1421085	chr16:53800954	chr16:53767042	C	T	Body mass index	EFO_0004340	Guo	23001569	Mixed	2012	NA	NA	1.26e-73	NA	78436	-	-	-	-	GRASP
rs1421085	rs1421085	chr16:53800954	chr16:53767042	C	T	Body mass index	EFO_0004340	Wheeler E	23563609	European	2013	NA	NA	3.06e-62	NA	6889	-	-	-	-	GRASP
rs1421085	rs1421085	chr16:53800954	chr16:53767042	C	T	Body mass index 25 kgm2	EFO_0004340	GIANT	23563607	European	2013	NA	NA	5.5e-82	NA	16068	-	-	-	-	GRASP
rs1421085	rs1421085	chr16:53800954	chr16:53767042	C	T	Body mass index 30 kgm2	EFO_0004340	GIANT	23563607	European	2013	NA	NA	6.65e-113	NA	16068	-	-	-	-	GRASP
rs1421085	rs1421085	chr16:53800954	chr16:53767042	C	T	Body mass index 35 kgm2	EFO_0004340	GIANT	23563607	European	2013	NA	NA	2.06e-83	NA	16068	-	-	-	-	GRASP
rs1421085	rs1421085	chr16:53800954	chr16:53767042	C	T	Body mass index 40 kgm2	EFO_0004340	GIANT	23563607	European	2013	NA	NA	6.25e-39	NA	16068	-	-	-	-	GRASP
rs1421085	rs1421085	chr16:53800954	chr16:53767042	C	T	Body mass index females	EFO_0004340	Guo	23001569	Mixed	2012	NA	NA	2.6e-24	NA	78436	-	-	-	-	GRASP
rs1421085	rs1421085	chr16:53800954	chr16:53767042	C	T	Body mass index males	EFO_0004340	Guo	23001569	Mixed	2012	NA	NA	1.46e-26	NA	78436	-	-	-	-	GRASP
rs1421085	rs1421085	chr16:53800954	chr16:53767042	C	T	Childhood obesity body mass index	NCIT_C84449	Meyre D	19151714	European	2009	NA	NA	6.7e-18	NA	2796	-	-	-	-	GRASP
rs1421085	rs1421085	chr16:53800954	chr16:53767042	C	T	Obesity body mass index	EFO_0001073	Meyre D	19151714	European	2009	NA	NA	1.2e-28	NA	2796	-	-	-	-	GRASP
rs1421085	rs1421085	chr16:53800954	chr16:53767042	C	T	Obesity body mass index	EFO_0001073	Paternoster L	21935397	European	2011	NA	NA	5e-14	NA	5373	-	-	-	-	GRASP
rs1421085	rs1421085	chr16:53800954	chr16:53767042	C	T	Childhood body mass index	EFO_0004340	EGGC	26604143	European	2016	0.059	0.007274	5e-16	+	-	-	-	-	unit increase	NHGRI-EBI_GWAS_Catalog
rs1421085	rs1421085	chr16:53800954	chr16:53767042	C	T	Body mass index	EFO_0004340	Neale B	UKBB	European	2017	0.07229	0.002447	1.57e-191	+	336107	0	336107	1	IVNT	Neale-B_UKBB_EUR_2017
rs1884	rs1884	chr11:112880597	chr11:113009875	G	C	Ever smoked	EFO_0006527	Neale B	UKBB	European	2017	-0.01172	0.001372	1.31e-17	-	336067	202585	133482	1	risk diff	Neale-B_UKBB_EUR_2017
rs1884	rs1884	chr11:112880597	chr11:113009875	G	C	Past tobacco smoking	EFO_0006527	Neale B	UKBB	European	2017	0.03038	0.003657	9.79e-17	+	310749	0	310749	1	-	Neale-B_UKBB_EUR_2017
rs1884	rs1884	chr11:112880597	chr11:113009875	G	C	Smoking status: previous	EFO_0006527	Neale B	UKBB	European	2017	-0.008373	0.001342	4.45e-10	-	336024	118419	217605	1	risk diff	Neale-B_UKBB_EUR_2017
rs1884	rs1884	chr11:112880597	chr11:113009875	G	C	Tobacco smoking: ex-smoker	EFO_0006527	Neale B	UKBB	European	2017	-0.01708	0.002731	4.03e-10	-	83133	30184	52949	1	risk diff	Neale-B_UKBB_EUR_2017
rs2403202	rs2403202	chr14:104080042	chr14:103613705	C	G	Qualifications: college or university degree	EFO_0004784	Neale B	UKBB	European	2017	0.008012	0.001207	3.14e-11	+	334070	106305	227765	1	risk diff	Neale-B_UKBB_EUR_2017
rs429358	rs429358	chr19:45411941	chr19:44908684	C	T	Body mass index	EFO_0004340	Neale B	UKBB	European	2017	-0.02377	0.003307	6.62e-13	-	336107	0	336107	1	IVNT	Neale-B_UKBB_EUR_2017
rs62396185	rs62396185	chr6:26180634	chr6:26180406	C	G	Body mass index	EFO_0004340	Neale B	UKBB	European	2017	-0.0155	0.002755	1.86e-08	-	336107	0	336107	1	IVNT	Neale-B_UKBB_EUR_2017
rs62396185	rs62396185	chr6:26180634	chr6:26180406	C	G	Pack years adult smoking as proportion of life span exposed to smoking	EFO_0004318	Neale B	UKBB	European	2017	-0.0311	0.005042	6.9e-10	-	101726	0	101726	1	IVNT	Neale-B_UKBB_EUR_2017
rs62396185	rs62396185	chr6:26180634	chr6:26180406	C	G	Pack years of smoking preview only	EFO_0004318;EFO_0006526	Neale B	UKBB	European	2017	-0.03341	0.005025	2.98e-11	-	101726	0	101726	1	IVNT	Neale-B_UKBB_EUR_2017
rs62396185	rs62396185	chr6:26180634	chr6:26180406	C	G	Qualifications: A levels or as levels or equivalent	EFO_0004784	Neale B	UKBB	European	2017	0.007649	0.001251	9.82e-10	+	334070	91710	242360	1	risk diff	Neale-B_UKBB_EUR_2017
rs62396185	rs62396185	chr6:26180634	chr6:26180406	C	G	Qualifications: college or university degree	EFO_0004784	Neale B	UKBB	European	2017	0.009747	0.001305	8.29e-14	+	334070	106305	227765	1	risk diff	Neale-B_UKBB_EUR_2017
rs645040	rs645040	chr3:135926622	chr3:136207780	G	T	Body mass index	EFO_0004340	GIANT	29273807	European	2018	-0.017	0.0026	5.5e-11	-	449889	0	449889	112	IVNT	GIANT_BMI_EUR_2018
rs645040	rs645040	chr3:135926622	chr3:136207780	G	T	Body mass index	EFO_0004340	GIANT	29273807	Mixed	2018	-0.015	0.0024	1.6e-10	-	526508	0	526508	123	IVNT	GIANT_BMI_Mixed_2018
rs645040	rs645040	chr3:135926622	chr3:136207780	G	T	Body mass index	EFO_0004340	Neale B	UKBB	European	2017	-0.02004	0.00287	2.92e-12	-	336107	0	336107	1	IVNT	Neale-B_UKBB_EUR_2017
rs6669189	rs6669189	chr1:75011358	chr1:74545674	T	C	Childhood BMI	EFO_0004340	EGGC	26604143	European	2016	0.0516	0.0083	6.1e-10	+	31111	0	31111	20	SDS	EGGC_Childhood-BMI_EUR_2016
rs6669189	rs6669189	chr1:75011358	chr1:74545674	T	C	Body mass index in females less than or equal to 50 years of age	EFO_0004340	GIANT	26426971	European	2015	0.042	0.0061	5.3e-12	+	65050	0	65050	114	IVNT	GIANT_BMI-F-LE-50_EUR_2015
rs6669189	rs6669189	chr1:75011358	chr1:74545674	T	C	Body mass index in females	EFO_0004340	GIANT	23754948	European	2013	0.037	0.0064	7.82e-09	+	67947	0	67947	46	IVNT	GIANT_BMI-F_EUR_2013
rs6669189	rs6669189	chr1:75011358	chr1:74545674	T	C	Body mass index in females	EFO_0004340	GIANT	25673413	Mixed	2015	0.0256	0.0041	3.49e-10	+	171690	0	171690	107	IVNT	GIANT_BMI-F_Mixed_2015
rs6669189	rs6669189	chr1:75011358	chr1:74545674	T	C	Body mass index ajusted for physical activity in females	EFO_0004340	GIANT	28448500	Mixed	2017	0.0252	0.0046	4.05e-08	+	115200	0	115200	53	IVNT	GIANT_BMI-adjusted-PA-F_Mixed_2017
rs6669189	rs6669189	chr1:75011358	chr1:74545674	T	C	Body mass index adjusted for physical activity	EFO_0004340	GIANT	28448500	Mixed	2017	0.02	0.0036	2.63e-08	+	199168	0	199168	60	IVNT	GIANT_BMI-adjusted-PA_Mixed_2017
rs6669189	rs6669189	chr1:75011358	chr1:74545674	T	C	Body mass index	EFO_0004340	Speliotes EK	20935630	European	2010	NA	NA	3.46e-09	NA	123849	0	123849	46	IVNT	GIANT_BMI_EUR_2010
rs6669189	rs6669189	chr1:75011358	chr1:74545674	T	C	Body mass index	EFO_0004340	GIANT	23754948	European	2013	0.02876	0.004595	3.85e-10	+	126559	0	126559	46	IVNT	GIANT_BMI_EUR_2013
rs6669189	rs6669189	chr1:75011358	chr1:74545674	T	C	Body mass index	EFO_0004340	GIANT	25673413	European	2015	0.0226	0.0031	5.07e-13	+	321595	0	321595	114	IVNT	GIANT_BMI_EUR_2015
rs6669189	rs6669189	chr1:75011358	chr1:74545674	T	C	Body mass index	EFO_0004340	GIANT	25673413	Mixed	2015	0.0222	0.003	1.11e-13	+	338663	0	338663	125	IVNT	GIANT_BMI_Mixed_2015
rs6669189	rs6669189	chr1:75011358	chr1:74545674	T	C	Body mass index	EFO_0004340	Speliotes EK	20935630	European	2010	NA	NA	3.46e-09	NA	123865	-	-	-	-	GRASP
rs6669189	rs6669189	chr1:75011358	chr1:74545674	T	C	Body mass index	EFO_0004340	Neale B	UKBB	European	2017	0.01734	0.002458	1.71e-12	+	336107	0	336107	1	IVNT	Neale-B_UKBB_EUR_2017
rs9407624	rs9407624	chr9:15568070	chr9:15568072	A	T	Body mass index	EFO_0004340	Neale B	UKBB	European	2017	-0.01963	0.002411	3.86e-16	-	336107	0	336107	1	IVNT	Neale-B_UKBB_EUR_2017
rs7233417	rs7233417	chr18:35200180	chr18:37620217	A	G	Qualifications: college or university degree	EFO_0004784	Neale B	UKBB	European	2017	-0.01062	0.001187	3.74e-19	-	334070	106305	227765	1	risk diff	Neale-B_UKBB_EUR_2017
rs7233417	rs7233417	chr18:35200180	chr18:37620217	A	G	Qualifications: none	EFO_0004784	Neale B	UKBB	European	2017	0.006155	0.0009626	1.62e-10	+	334070	57567	276503	1	risk diff	Neale-B_UKBB_EUR_2017
rs7233417	rs7233417	chr18:35200180	chr18:37620217	A	G	Years of educational attainment	EFO_0004784	SSGAC	27225129	European	2016	-0.016	0.003	1.47e-10	-	328917	0	328917	64	years	SSGAC_EduYears_EUR_2016
rs10192394	rs10192394	chr2:146298007	chr2:145540439	C	T	Ever smoked	EFO_0006527	Neale B	UKBB	European	2017	-0.0088	0.001196	1.9e-13	-	336067	202585	133482	1	risk diff	Neale-B_UKBB_EUR_2017
rs10192394	rs10192394	chr2:146298007	chr2:145540439	C	T	Past tobacco smoking	EFO_0006527	Neale B	UKBB	European	2017	0.02761	0.003186	4.48e-18	+	310749	0	310749	1	-	Neale-B_UKBB_EUR_2017
rs10192394	rs10192394	chr2:146298007	chr2:145540439	C	T	Smoking status: previous	EFO_0006527	Neale B	UKBB	European	2017	-0.008365	0.00117	8.79e-13	-	336024	118419	217605	1	risk diff	Neale-B_UKBB_EUR_2017
rs10828266	rs10828266	chr10:22098701	chr10:21809772	A	G	Body mass index	EFO_0004340	Neale B	UKBB	European	2017	0.02326	0.002672	3.19e-18	+	336107	0	336107	1	IVNT	Neale-B_UKBB_EUR_2017
rs10838724	rs10838724	chr11:47527052	chr11:47505500	G	T	Body mass index females	EFO_0004340	Akiyama M	28892062	East Asian	2017	-0.0329	0.005695	7.63e-09	-	82438	0	82438	3	IVNT	Akiyama-M_BMI-F_EAS_2017
rs10838724	rs10838724	chr11:47527052	chr11:47505500	G	T	Body mass index	EFO_0004340	Akiyama M	28892062	East Asian	2017	-0.02207	0.003842	9.18e-09	-	173430	0	173430	3	IVNT	Akiyama-M_BMI_EAS_2017
rs10838724	rs10838724	chr11:47527052	chr11:47505500	G	T	Body mass index	EFO_0004340	Neale B	UKBB	European	2017	-0.02488	0.002525	6.7e-23	-	336107	0	336107	1	IVNT	Neale-B_UKBB_EUR_2017
rs11129657	rs11129657	chr3:35636709	chr3:35595217	C	T	Body mass index	EFO_0004340	Neale B	UKBB	European	2017	0.01742	0.002958	3.85e-09	+	336107	0	336107	1	IVNT	Neale-B_UKBB_EUR_2017
rs111526888	rs111526888	chr18:57971625	chr18:60304392	A	G	Body mass index	EFO_0004340	Neale B	UKBB	European	2017	-0.03501	0.002673	3.38e-39	-	336107	0	336107	1	IVNT	Neale-B_UKBB_EUR_2017
rs11649274	rs11649274	chr16:30026469	chr16:30015148	A	G	Body mass index	EFO_0004340	Neale B	UKBB	European	2017	0.02517	0.002449	8.65e-25	+	336107	0	336107	1	IVNT	Neale-B_UKBB_EUR_2017
rs12044599	rs12044599	chr1:204564714	chr1:204595586	A	G	Qualifications: college or university degree	EFO_0004784	Neale B	UKBB	European	2017	-0.009887	0.0014	1.65e-12	-	334070	106305	227765	1	risk diff	Neale-B_UKBB_EUR_2017
rs12044599	rs12044599	chr1:204564714	chr1:204595586	A	G	Years of educational attainment in females	EFO_0004784	SSGAC	27225129	European	2016	-0.023	0.004	1.12e-08	-	181443	0	181443	62	years	SSGAC_EduYears-F_EUR_2016
rs12044599	rs12044599	chr1:204564714	chr1:204595586	A	G	Years of educational attainment	EFO_0004784	SSGAC	27225129	European	2016	-0.019	0.003	1.22e-10	-	328917	0	328917	64	years	SSGAC_EduYears_EUR_2016
rs1356292	rs1356292	chr3:185824903	chr3:186107114	C	T	Body mass index in females	EFO_0004340	GIANT	25673413	Mixed	2015	-0.0294	0.0051	7.16e-09	-	164722	0	164722	107	IVNT	GIANT_BMI-F_Mixed_2015
rs1356292	rs1356292	chr3:185824903	chr3:186107114	C	T	Body mass index in males	EFO_0004340	GIANT	25673413	Mixed	2015	-0.0311	0.0053	3.34e-09	-	146998	0	146998	106	IVNT	GIANT_BMI-M_Mixed_2015
rs1356292	rs1356292	chr3:185824903	chr3:186107114	C	T	Body mass index ajusted for physical activity in females	EFO_0004340	GIANT	28448500	Mixed	2017	-0.0325	0.0056	5.04e-09	-	115242	0	115242	53	IVNT	GIANT_BMI-adjusted-PA-F_Mixed_2017
rs1356292	rs1356292	chr3:185824903	chr3:186107114	C	T	Body mass index adjusted for physical activity	EFO_0004340	GIANT	28448500	European	2017	-0.0304	0.0048	1.69e-10	-	179228	0	179228	57	IVNT	GIANT_BMI-adjusted-PA_EUR_2017
rs1356292	rs1356292	chr3:185824903	chr3:186107114	C	T	Body mass index adjusted for physical activity	EFO_0004340	GIANT	28448500	Mixed	2017	-0.0293	0.0044	2.09e-11	-	199255	0	199255	60	IVNT	GIANT_BMI-adjusted-PA_Mixed_2017
rs1356292	rs1356292	chr3:185824903	chr3:186107114	C	T	Body mass index adjusted for smoking	EFO_0004340	GIANT	28443625	European	2017	-0.0262	0.0045	4.32e-09	-	197773	0	197773	73	IVNT	GIANT_BMI-adjusted-Smoking_EUR_2017
rs1356292	rs1356292	chr3:185824903	chr3:186107114	C	T	Body mass index adjusted for smoking	EFO_0004340	GIANT	28443625	Mixed	2017	-0.0233	0.004	7.74e-09	-	228145	0	228145	79	IVNT	GIANT_BMI-adjusted-Smoking_Mixed_2017
rs1356292	rs1356292	chr3:185824903	chr3:186107114	C	T	Body mass index	EFO_0004340	GIANT	23754948	European	2013	-0.0327	0.005618	5.89e-09	-	126576	0	126576	46	IVNT	GIANT_BMI_EUR_2013
rs1356292	rs1356292	chr3:185824903	chr3:186107114	C	T	Body mass index	EFO_0004340	GIANT	25673413	European	2015	-0.0302	0.004	2.8e-14	-	309009	0	309009	114	IVNT	GIANT_BMI_EUR_2015
rs1356292	rs1356292	chr3:185824903	chr3:186107114	C	T	Body mass index	EFO_0004340	GIANT	25673413	Mixed	2015	-0.0308	0.0037	1.38e-16	-	326077	0	326077	125	IVNT	GIANT_BMI_Mixed_2015
rs1356292	rs1356292	chr3:185824903	chr3:186107114	C	T	Body mass index	EFO_0004340	Neale B	UKBB	European	2017	-0.02258	0.003068	1.83e-13	-	336107	0	336107	1	IVNT	Neale-B_UKBB_EUR_2017
rs1375566	rs1375566	chr3:85642479	chr3:85593329	G	A	Body mass index	EFO_0004340	Neale B	UKBB	European	2017	0.01646	0.002493	3.99e-11	+	336107	0	336107	1	IVNT	Neale-B_UKBB_EUR_2017
rs1375566	rs1375566	chr3:85642479	chr3:85593329	G	A	Ever smoked	EFO_0006527	Neale B	UKBB	European	2017	0.009327	0.001233	4.01e-14	+	336067	202585	133482	1	risk diff	Neale-B_UKBB_EUR_2017
rs1375566	rs1375566	chr3:85642479	chr3:85593329	G	A	Past tobacco smoking	EFO_0006527	Neale B	UKBB	European	2017	-0.02737	0.003285	8e-17	-	310749	0	310749	1	-	Neale-B_UKBB_EUR_2017
rs1375566	rs1375566	chr3:85642479	chr3:85593329	G	A	Smoking status: previous	EFO_0006527	Neale B	UKBB	European	2017	0.008764	0.001207	3.8e-13	+	336024	118419	217605	1	risk diff	Neale-B_UKBB_EUR_2017
rs1466781	rs1466781	chr15:47594706	chr15:47302509	T	C	Years of educational attainment	EFO_0004784	SSGAC	27225129	European	2016	0.014	0.003	3.92e-08	+	328917	0	328917	64	years	SSGAC_EduYears_EUR_2016
rs1620977	rs1620977	chr1:72729142	chr1:72263459	A	G	Body mass index in females	EFO_0004340	GIANT	25673413	Mixed	2015	0.0251	0.0045	2.21e-08	+	170211	0	170211	107	IVNT	GIANT_BMI-F_Mixed_2015
rs1620977	rs1620977	chr1:72729142	chr1:72263459	A	G	Body mass index	EFO_0004340	GIANT	25673413	European	2015	0.0241	0.0035	5.28e-12	+	318499	0	318499	114	IVNT	GIANT_BMI_EUR_2015
rs1620977	rs1620977	chr1:72729142	chr1:72263459	A	G	Body mass index	EFO_0004340	GIANT	25673413	Mixed	2015	0.0242	0.0034	1.08e-12	+	335564	0	335564	125	IVNT	GIANT_BMI_Mixed_2015
rs1620977	rs1620977	chr1:72729142	chr1:72263459	A	G	Body mass index	EFO_0004340	Neale B	UKBB	European	2017	0.01578	0.002719	6.43e-09	+	336107	0	336107	1	IVNT	Neale-B_UKBB_EUR_2017
rs1620977	rs1620977	chr1:72729142	chr1:72263459	A	G	Qualifications: college or university degree	EFO_0004784	Neale B	UKBB	European	2017	0.01001	0.001288	8.08e-15	+	334070	106305	227765	1	risk diff	Neale-B_UKBB_EUR_2017
rs1620977	rs1620977	chr1:72729142	chr1:72263459	A	G	Years of educational attainment in females	EFO_0004784	SSGAC	27225129	European	2016	0.022	0.004	1.8e-08	+	181443	0	181443	62	years	SSGAC_EduYears-F_EUR_2016
rs1620977	rs1620977	chr1:72729142	chr1:72263459	A	G	Years of educational attainment	EFO_0004784	SSGAC	27225129	European	2016	0.02	0.003	1.69e-11	+	328917	0	328917	64	years	SSGAC_EduYears_EUR_2016
rs1866823	rs1866823	chr8:57436577	chr8:56524018	A	G	Qualifications: college or university degree	EFO_0004784	Neale B	UKBB	European	2017	0.006857	0.001156	2.96e-09	+	334070	106305	227765	1	risk diff	Neale-B_UKBB_EUR_2017
rs1866823	rs1866823	chr8:57436577	chr8:56524018	A	G	Qualifications: none	EFO_0004784	Neale B	UKBB	European	2017	-0.005391	0.0009369	8.75e-09	-	334070	57567	276503	1	risk diff	Neale-B_UKBB_EUR_2017
rs1964272	rs1964272	chr19:46190268	chr19:45687010	A	G	Body mass index	EFO_0004340	Neale B	UKBB	European	2017	-0.01311	0.002404	4.91e-08	-	336107	0	336107	1	IVNT	Neale-B_UKBB_EUR_2017
rs28479795	rs28479795	chr14:79943606	chr14:79477263	C	T	Body mass index	EFO_0004340	Neale B	UKBB	European	2017	-0.02398	0.002896	1.25e-16	-	336107	0	336107	1	IVNT	Neale-B_UKBB_EUR_2017
rs2867113	rs2867113	chr2:651365	chr2:651365	A	G	Body mass index females	EFO_0004340	Akiyama M	28892062	East Asian	2017	-0.04966	0.008831	1.87e-08	-	82438	0	82438	3	IVNT	Akiyama-M_BMI-F_EAS_2017
rs2867113	rs2867113	chr2:651365	chr2:651365	A	G	Body mass index males	EFO_0004340	Akiyama M	28892062	East Asian	2017	-0.04857	0.008104	2.05e-09	-	90992	0	90992	3	IVNT	Akiyama-M_BMI-M_EAS_2017
rs2867113	rs2867113	chr2:651365	chr2:651365	A	G	Body mass index	EFO_0004340	Akiyama M	28892062	East Asian	2017	-0.0484	0.005971	5.2e-16	-	173430	0	173430	3	IVNT	Akiyama-M_BMI_EAS_2017
rs2867113	rs2867113	chr2:651365	chr2:651365	A	G	Childhood BMI	EFO_0004340	EGGC	26604143	European	2016	-0.094	0.011	1.34e-17	-	30352	0	30352	20	SDS	EGGC_Childhood-BMI_EUR_2016
rs2867113	rs2867113	chr2:651365	chr2:651365	A	G	Body mass index in physically active females	EFO_0004340	GIANT	28448500	Mixed	2017	-0.0658	0.0065	7.06e-24	-	85313	0	85313	53	IVNT	GIANT_BMI-Active-F_Mixed_2017
rs2867113	rs2867113	chr2:651365	chr2:651365	A	G	Body mass index in physically active males	EFO_0004340	GIANT	28448500	Mixed	2017	-0.0567	0.008	1.19e-12	-	58928	0	58928	52	IVNT	GIANT_BMI-Active-M_Mixed_2017
rs2867113	rs2867113	chr2:651365	chr2:651365	A	G	Body mass index in physically active indivdiuals	EFO_0004340	GIANT	28448500	European	2017	-0.0635	0.0056	4.09e-30	-	131769	0	131769	57	IVNT	GIANT_BMI-Active_EUR_2017
rs2867113	rs2867113	chr2:651365	chr2:651365	A	G	Body mass index in physically active indivdiuals	EFO_0004340	GIANT	28448500	Mixed	2017	-0.0619	0.0053	5.02e-32	-	143722	0	143722	60	IVNT	GIANT_BMI-Active_Mixed_2017
rs2867113	rs2867113	chr2:651365	chr2:651365	A	G	Body mass index in females greater than 50 years of age	EFO_0004340	GIANT	26426971	European	2015	-0.056	0.0063	4.6e-19	-	104878	0	104878	114	IVNT	GIANT_BMI-F-GT-50_EUR_2015
rs2867113	rs2867113	chr2:651365	chr2:651365	A	G	Body mass index in females less than or equal to 50 years of age	EFO_0004340	GIANT	26426971	European	2015	-0.094	0.0078	5.7e-33	-	64641	0	64641	114	IVNT	GIANT_BMI-F-LE-50_EUR_2015
rs2867113	rs2867113	chr2:651365	chr2:651365	A	G	Body mass index in females	EFO_0004340	GIANT	23754948	European	2013	-0.067	0.0082	4.39e-16	-	67708	0	67708	46	IVNT	GIANT_BMI-F_EUR_2013
rs2867113	rs2867113	chr2:651365	chr2:651365	A	G	Body mass index in females	EFO_0004340	GIANT	25673413	Mixed	2015	-0.0674	0.0052	1.71e-38	-	171744	0	171744	107	IVNT	GIANT_BMI-F_Mixed_2015
rs2867113	rs2867113	chr2:651365	chr2:651365	A	G	Body mass index in physically inactive females	EFO_0004340	GIANT	28448500	Mixed	2017	-0.0784	0.0125	3.15e-10	-	25858	0	25858	53	IVNT	GIANT_BMI-Inactive-F_Mixed_2017
rs2867113	rs2867113	chr2:651365	chr2:651365	A	G	Body mass index in physically inactive males	EFO_0004340	GIANT	28448500	Mixed	2017	-0.0845	0.0136	5.5e-10	-	21450	0	21450	52	IVNT	GIANT_BMI-Inactive-M_Mixed_2017
rs2867113	rs2867113	chr2:651365	chr2:651365	A	G	Body mass index in physically inactive indivdiuals	EFO_0004340	GIANT	28448500	European	2017	-0.0758	0.0102	1.12e-13	-	40569	0	40569	57	IVNT	GIANT_BMI-Inactive_EUR_2017
rs2867113	rs2867113	chr2:651365	chr2:651365	A	G	Body mass index in physically inactive indivdiuals	EFO_0004340	GIANT	28448500	Mixed	2017	-0.0825	0.0095	4.07e-18	-	46386	0	46386	60	IVNT	GIANT_BMI-Inactive_Mixed_2017
rs2867113	rs2867113	chr2:651365	chr2:651365	A	G	Body mass index in males greater than 50 years of age	EFO_0004340	GIANT	26426971	European	2015	-0.049	0.0065	8.1e-14	-	91870	0	91870	114	IVNT	GIANT_BMI-M-GT-50_EUR_2015
rs2867113	rs2867113	chr2:651365	chr2:651365	A	G	Body mass index in males less than or equal to 50 years of age	EFO_0004340	GIANT	26426971	European	2015	-0.068	0.0088	8.2e-15	-	49318	0	49318	114	IVNT	GIANT_BMI-M-LE-50_EUR_2015
rs2867113	rs2867113	chr2:651365	chr2:651365	A	G	Body mass index in males	EFO_0004340	GIANT	23754948	European	2013	-0.055	0.0085	1.07e-10	-	58411	0	58411	46	IVNT	GIANT_BMI-M_EUR_2013
rs2867113	rs2867113	chr2:651365	chr2:651365	A	G	Body mass index in males	EFO_0004340	GIANT	25673413	Mixed	2015	-0.0519	0.0054	4.56e-22	-	152672	0	152672	106	IVNT	GIANT_BMI-M_Mixed_2015
rs2867113	rs2867113	chr2:651365	chr2:651365	A	G	Body mass index in female non-smokers	EFO_0004340	GIANT	28443625	Mixed	2017	-0.0628	0.0062	2.39e-24	-	108375	0	108375	73	IVNT	GIANT_BMI-Non-smokers-F_Mixed_2017
rs2867113	rs2867113	chr2:651365	chr2:651365	A	G	Body mass index in male non-smokers	EFO_0004340	GIANT	28443625	Mixed	2017	-0.0559	0.0072	5.83e-15	-	75444	0	75444	72	IVNT	GIANT_BMI-Non-smokers-M_Mixed_2017
rs2867113	rs2867113	chr2:651365	chr2:651365	A	G	Body mass index in non-smokers	EFO_0004340	GIANT	28443625	European	2017	-0.058	0.0053	5.97e-28	-	158020	0	158020	73	IVNT	GIANT_BMI-Non-smokers_EUR_2017
rs2867113	rs2867113	chr2:651365	chr2:651365	A	G	Body mass index in non-smokers	EFO_0004340	GIANT	28443625	Mixed	2017	-0.0593	0.0048	1.07e-34	-	183820	0	183820	79	IVNT	GIANT_BMI-Non-smokers_Mixed_2017
rs2867113	rs2867113	chr2:651365	chr2:651365	A	G	Body mass index in smokers	EFO_0004340	GIANT	28443625	European	2017	-0.0673	0.0097	5.13e-12	-	44176	0	44176	73	IVNT	GIANT_BMI-Smokers_EUR_2017
rs2867113	rs2867113	chr2:651365	chr2:651365	A	G	Body mass index in smokers	EFO_0004340	GIANT	28443625	Mixed	2017	-0.0678	0.0091	8.96e-14	-	49267	0	49267	79	IVNT	GIANT_BMI-Smokers_Mixed_2017
rs2867113	rs2867113	chr2:651365	chr2:651365	A	G	Body mass index tails	EFO_0004340	GIANT	23563607	European	2013	-0.26	0.039	7.1e-11	-	11743	5799	5944	51	log OR	GIANT_BMI-Tails_EUR_2013
rs2867113	rs2867113	chr2:651365	chr2:651365	A	G	Body mass index ajusted for physical activity in females	EFO_0004340	GIANT	28448500	Mixed	2017	-0.0685	0.006	1.87e-30	-	111231	0	111231	53	IVNT	GIANT_BMI-adjusted-PA-F_Mixed_2017
rs2867113	rs2867113	chr2:651365	chr2:651365	A	G	Body mass index adjsuted for physical activity in males	EFO_0004340	GIANT	28448500	Mixed	2017	-0.0637	0.0069	3.02e-20	-	81248	0	81248	52	IVNT	GIANT_BMI-adjusted-PA-M_Mixed_2017
rs2867113	rs2867113	chr2:651365	chr2:651365	A	G	Body mass index adjusted for physical activity	EFO_0004340	GIANT	28448500	European	2017	-0.0659	0.005	0	-	172488	0	172488	57	IVNT	GIANT_BMI-adjusted-PA_EUR_2017
rs2867113	rs2867113	chr2:651365	chr2:651365	A	G	Body mass index adjusted for physical activity	EFO_0004340	GIANT	28448500	Mixed	2017	-0.0662	0.0047	0	-	192479	0	192479	60	IVNT	GIANT_BMI-adjusted-PA_Mixed_2017
rs2867113	rs2867113	chr2:651365	chr2:651365	A	G	Body mass index adjusted for smoking in females	EFO_0004340	GIANT	28443625	Mixed	2017	-0.0617	0.0055	3.39e-29	-	133597	0	133597	73	IVNT	GIANT_BMI-adjusted-Smoking-F_Mixed_2017
rs2867113	rs2867113	chr2:651365	chr2:651365	A	G	Body mass index adjusted for smoking in males	EFO_0004340	GIANT	28443625	Mixed	2017	-0.06	0.0063	1.15e-21	-	99077	0	99077	72	IVNT	GIANT_BMI-adjusted-Smoking-M_Mixed_2017
rs2867113	rs2867113	chr2:651365	chr2:651365	A	G	Body mass index adjusted for smoking	EFO_0004340	GIANT	28443625	European	2017	-0.0591	0.0046	8.54e-38	-	202352	0	202352	73	IVNT	GIANT_BMI-adjusted-Smoking_EUR_2017
rs2867113	rs2867113	chr2:651365	chr2:651365	A	G	Body mass index adjusted for smoking	EFO_0004340	GIANT	28443625	Mixed	2017	-0.0601	0.0042	1.2e-45	-	232674	0	232674	79	IVNT	GIANT_BMI-adjusted-Smoking_Mixed_2017
rs2867113	rs2867113	chr2:651365	chr2:651365	A	G	Body mass index	EFO_0004340	Speliotes EK	20935630	European	2010	NA	NA	4.05e-21	NA	123407	0	123407	46	IVNT	GIANT_BMI_EUR_2010
rs2867113	rs2867113	chr2:651365	chr2:651365	A	G	Body mass index	EFO_0004340	GIANT	23754948	European	2013	-0.06122	0.005901	3.29e-25	-	126118	0	126118	46	IVNT	GIANT_BMI_EUR_2013
rs2867113	rs2867113	chr2:651365	chr2:651365	A	G	Body mass index	EFO_0004340	GIANT	25673413	European	2015	-0.0594	0.0041	4.11e-47	-	321705	0	321705	114	IVNT	GIANT_BMI_EUR_2015
rs2867113	rs2867113	chr2:651365	chr2:651365	A	G	Body mass index	EFO_0004340	GIANT	25673413	Mixed	2015	-0.0591	0.0039	7.86e-53	-	338753	0	338753	125	IVNT	GIANT_BMI_Mixed_2015
rs2867113	rs2867113	chr2:651365	chr2:651365	A	G	Body mass index	EFO_0004340	Speliotes EK	20935630	European	2010	NA	NA	4.05e-21	NA	123865	-	-	-	-	GRASP
rs2867113	rs2867113	chr2:651365	chr2:651365	A	G	Body mass index	EFO_0004340	Neale B	UKBB	European	2017	-0.058	0.003857	4.26e-51	-	336107	0	336107	1	IVNT	Neale-B_UKBB_EUR_2017
rs4302893	rs4302893	chr9:1734863	chr9:1734863	A	G	Years of educational attainment	EFO_0004784	SSGAC	27225129	European	2016	0.017	0.003	1.94e-11	+	328917	0	328917	64	years	SSGAC_EduYears_EUR_2016
rs4953150	rs4953150	chr2:45157336	chr2:44930197	C	T	Ever smoked	EFO_0006527	Neale B	UKBB	European	2017	-0.007164	0.00126	1.29e-08	-	336067	202585	133482	1	risk diff	Neale-B_UKBB_EUR_2017
rs4953150	rs4953150	chr2:45157336	chr2:44930197	C	T	Past tobacco smoking	EFO_0006527	Neale B	UKBB	European	2017	0.01869	0.003356	2.56e-08	+	310749	0	310749	1	-	Neale-B_UKBB_EUR_2017
rs62366215	rs62366215	chr5:60549520	chr5:61253693	C	G	Qualifications: A levels or as levels or equivalent	EFO_0004784	Neale B	UKBB	European	2017	-0.006178	0.001096	1.71e-08	-	334070	91710	242360	1	risk diff	Neale-B_UKBB_EUR_2017
rs62366215	rs62366215	chr5:60549520	chr5:61253693	C	G	Qualifications: O levels or GCSEs or equivalent	EFO_0004784	Neale B	UKBB	European	2017	-0.007	0.001223	1.04e-08	-	334070	159730	174340	1	risk diff	Neale-B_UKBB_EUR_2017
rs62366215	rs62366215	chr5:60549520	chr5:61253693	C	G	Qualifications: college or university degree	EFO_0004784	Neale B	UKBB	European	2017	-0.009957	0.001143	3.01e-18	-	334070	106305	227765	1	risk diff	Neale-B_UKBB_EUR_2017
rs62366215	rs62366215	chr5:60549520	chr5:61253693	C	G	Qualifications: none	EFO_0004784	Neale B	UKBB	European	2017	0.007583	0.0009267	2.78e-16	+	334070	57567	276503	1	risk diff	Neale-B_UKBB_EUR_2017
rs62366215	rs62366215	chr5:60549520	chr5:61253693	C	G	Qualifications: other professional qualifications	EFO_0004784	Neale B	UKBB	European	2017	-0.007098	0.001117	2.06e-10	-	334070	97524	236546	1	risk diff	Neale-B_UKBB_EUR_2017
rs7124442	rs7124442	chr11:27677041	chr11:27655494	C	T	Body mass index in physically active indivdiuals	EFO_0004340	GIANT	28448500	European	2017	0.0269	0.0044	1.47e-09	+	138198	0	138198	57	IVNT	GIANT_BMI-Active_EUR_2017
rs7124442	rs7124442	chr11:27677041	chr11:27655494	C	T	Body mass index in physically active indivdiuals	EFO_0004340	GIANT	28448500	Mixed	2017	0.0256	0.0042	1.18e-09	+	150184	0	150184	60	IVNT	GIANT_BMI-Active_Mixed_2017
rs7124442	rs7124442	chr11:27677041	chr11:27655494	C	T	Body mass index in females greater than 50 years of age	EFO_0004340	GIANT	26426971	European	2015	0.028	0.005	1.4e-08	+	105167	0	105167	114	IVNT	GIANT_BMI-F-GT-50_EUR_2015
rs7124442	rs7124442	chr11:27677041	chr11:27655494	C	T	Body mass index in females	EFO_0004340	GIANT	25673413	Mixed	2015	0.0294	0.0042	2.98e-12	+	171958	0	171958	107	IVNT	GIANT_BMI-F_Mixed_2015
rs7124442	rs7124442	chr11:27677041	chr11:27655494	C	T	Body mass index in males greater than 50 years of age	EFO_0004340	GIANT	26426971	European	2015	0.035	0.0052	1.4e-11	+	92431	0	92431	114	IVNT	GIANT_BMI-M-GT-50_EUR_2015
rs7124442	rs7124442	chr11:27677041	chr11:27655494	C	T	Body mass index in males	EFO_0004340	GIANT	25673413	Mixed	2015	0.0325	0.0043	3.58e-14	+	152861	0	152861	106	IVNT	GIANT_BMI-M_Mixed_2015
rs7124442	rs7124442	chr11:27677041	chr11:27655494	C	T	Body mass index in male non-smokers	EFO_0004340	GIANT	28443625	Mixed	2017	0.0327	0.0057	9.03e-09	+	78089	0	78089	72	IVNT	GIANT_BMI-Non-smokers-M_Mixed_2017
rs7124442	rs7124442	chr11:27677041	chr11:27655494	C	T	Body mass index in non-smokers	EFO_0004340	GIANT	28443625	European	2017	0.0343	0.0042	2.48e-16	+	164301	0	164301	73	IVNT	GIANT_BMI-Non-smokers_EUR_2017
rs7124442	rs7124442	chr11:27677041	chr11:27655494	C	T	Body mass index in non-smokers	EFO_0004340	GIANT	28443625	Mixed	2017	0.0276	0.0038	6.62e-13	+	190144	0	190144	79	IVNT	GIANT_BMI-Non-smokers_Mixed_2017
rs7124442	rs7124442	chr11:27677041	chr11:27655494	C	T	Body mass index adjsuted for physical activity in males	EFO_0004340	GIANT	28448500	Mixed	2017	0.0332	0.0055	1.41e-09	+	84482	0	84482	52	IVNT	GIANT_BMI-adjusted-PA-M_Mixed_2017
rs7124442	rs7124442	chr11:27677041	chr11:27655494	C	T	Body mass index adjusted for physical activity	EFO_0004340	GIANT	28448500	European	2017	0.03	0.004	4.48e-14	+	180401	0	180401	57	IVNT	GIANT_BMI-adjusted-PA_EUR_2017
rs7124442	rs7124442	chr11:27677041	chr11:27655494	C	T	Body mass index adjusted for physical activity	EFO_0004340	GIANT	28448500	Mixed	2017	0.0276	0.0037	1.29e-13	+	200429	0	200429	60	IVNT	GIANT_BMI-adjusted-PA_Mixed_2017
rs7124442	rs7124442	chr11:27677041	chr11:27655494	C	T	Body mass index adjusted for smoking in males	EFO_0004340	GIANT	28443625	Mixed	2017	0.0322	0.005	9.99e-11	+	102727	0	102727	72	IVNT	GIANT_BMI-adjusted-Smoking-M_Mixed_2017
rs7124442	rs7124442	chr11:27677041	chr11:27655494	C	T	Body mass index adjusted for smoking	EFO_0004340	GIANT	28443625	European	2017	0.0325	0.0037	6.16e-19	+	210181	0	210181	73	IVNT	GIANT_BMI-adjusted-Smoking_EUR_2017
rs7124442	rs7124442	chr11:27677041	chr11:27655494	C	T	Body mass index adjusted for smoking	EFO_0004340	GIANT	28443625	Mixed	2017	0.0268	0.0034	4.29e-15	+	240556	0	240556	79	IVNT	GIANT_BMI-adjusted-Smoking_Mixed_2017
rs7124442	rs7124442	chr11:27677041	chr11:27655494	C	T	Body mass index	EFO_0004340	Speliotes EK	20935630	European	2010	NA	NA	2.61e-09	NA	123867	0	123867	46	IVNT	GIANT_BMI_EUR_2010
rs7124442	rs7124442	chr11:27677041	chr11:27655494	C	T	Body mass index	EFO_0004340	GIANT	23754948	European	2013	0.03106	0.004736	5.45e-11	+	126577	0	126577	46	IVNT	GIANT_BMI_EUR_2013
rs7124442	rs7124442	chr11:27677041	chr11:27655494	C	T	Body mass index	EFO_0004340	GIANT	25673413	European	2015	0.0305	0.0033	1.27e-20	+	322108	0	322108	114	IVNT	GIANT_BMI_EUR_2015
rs7124442	rs7124442	chr11:27677041	chr11:27655494	C	T	Body mass index	EFO_0004340	GIANT	25673413	Mixed	2015	0.0292	0.0031	1.51e-20	+	339179	0	339179	125	IVNT	GIANT_BMI_Mixed_2015
rs7124442	rs7124442	chr11:27677041	chr11:27655494	C	T	Body mass index	EFO_0004340	Speliotes EK	20935630	European	2010	NA	NA	2.61e-09	NA	123865	-	-	-	-	GRASP
rs7124442	rs7124442	chr11:27677041	chr11:27655494	C	T	Body mass index	EFO_0004340	Neale B	UKBB	European	2017	0.03015	0.002566	7.28e-32	+	336107	0	336107	1	IVNT	Neale-B_UKBB_EUR_2017
rs7256200	rs7256200	chr19:45415935	chr19:44912678	G	T	Body mass index	EFO_0004340	Neale B	UKBB	European	2017	0.01973	0.003596	4.1e-08	+	336107	0	336107	1	IVNT	Neale-B_UKBB_EUR_2017
rs7579662	rs7579662	chr2:161915810	chr2:161059299	A	G	Qualifications: A levels or as levels or equivalent	EFO_0004784	Neale B	UKBB	European	2017	-0.006553	0.001121	5.04e-09	-	334070	91710	242360	1	risk diff	Neale-B_UKBB_EUR_2017
rs7579662	rs7579662	chr2:161915810	chr2:161059299	A	G	Qualifications: college or university degree	EFO_0004784	Neale B	UKBB	European	2017	-0.0072	0.001169	7.41e-10	-	334070	106305	227765	1	risk diff	Neale-B_UKBB_EUR_2017
rs7579662	rs7579662	chr2:161915810	chr2:161059299	A	G	Years of educational attainment	EFO_0004784	SSGAC	27225129	European	2016	-0.015	0.003	2.86e-09	-	328917	0	328917	64	years	SSGAC_EduYears_EUR_2016
rs7869969	rs7869969	chr9:96217447	chr9:93455165	A	G	Years of educational attainment in females	EFO_0004784	SSGAC	27225129	European	2016	-0.02	0.003	2.36e-08	-	181443	0	181443	62	years	SSGAC_EduYears-F_EUR_2016
rs817223	rs817223	chr2:104094008	chr2:103477550	C	T	Ever smoked	EFO_0006527	Neale B	UKBB	European	2017	-0.007084	0.00119	2.62e-09	-	336067	202585	133482	1	risk diff	Neale-B_UKBB_EUR_2017
rs817223	rs817223	chr2:104094008	chr2:103477550	C	T	Past tobacco smoking	EFO_0006527	Neale B	UKBB	European	2017	0.02256	0.003171	1.12e-12	+	310749	0	310749	1	-	Neale-B_UKBB_EUR_2017
rs817223	rs817223	chr2:104094008	chr2:103477550	C	T	Smoking status: previous	EFO_0006527	Neale B	UKBB	European	2017	-0.006938	0.001164	2.5e-09	-	336024	118419	217605	1	risk diff	Neale-B_UKBB_EUR_2017
rs9919429	rs9919429	chr10:65313819	chr10:63554059	A	G	Age completed full time education	EFO_0004784	Neale B	UKBB	European	2017	0.01448	0.002425	2.34e-09	+	226899	0	226899	1	-	Neale-B_UKBB_EUR_2017
rs9919429	rs9919429	chr10:65313819	chr10:63554059	A	G	Body mass index	EFO_0004340	Neale B	UKBB	European	2017	-0.01486	0.002406	6.62e-10	-	336107	0	336107	1	IVNT	Neale-B_UKBB_EUR_2017
rs9919429	rs9919429	chr10:65313819	chr10:63554059	A	G	Qualifications: none	EFO_0004784	Neale B	UKBB	European	2017	-0.006278	0.0009245	1.12e-11	-	334070	57567	276503	1	risk diff	Neale-B_UKBB_EUR_2017
rs994270	rs994270	chr6:51187787	chr6:51322989	G	C	Body mass index	EFO_0004340	Neale B	UKBB	European	2017	-0.01669	0.00284	4.14e-09	-	336107	0	336107	1	IVNT	Neale-B_UKBB_EUR_2017
rs10193706	rs10193706	chr2:146316319	chr2:145558751	A	C	Ever smoked	EFO_0006527	Neale B	UKBB	European	2017	-0.009076	0.001197	3.42e-14	-	336067	202585	133482	1	risk diff	Neale-B_UKBB_EUR_2017
rs10193706	rs10193706	chr2:146316319	chr2:145558751	A	C	Past tobacco smoking	EFO_0006527	Neale B	UKBB	European	2017	0.02858	0.003188	3.14e-19	+	310749	0	310749	1	-	Neale-B_UKBB_EUR_2017
rs10193706	rs10193706	chr2:146316319	chr2:145558751	A	C	Smoking status: previous	EFO_0006527	Neale B	UKBB	European	2017	-0.008527	0.001171	3.31e-13	-	336024	118419	217605	1	risk diff	Neale-B_UKBB_EUR_2017
rs10938398	rs10938398	chr4:45186139	chr4:45184122	A	G	Body mass index	EFO_0004340	Akiyama M	28892062	East Asian	2017	0.02825	0.003968	1.08e-12	+	173430	0	173430	3	IVNT	Akiyama-M_BMI_EAS_2017
rs10938398	rs10938398	chr4:45186139	chr4:45184122	A	G	Body mass index	EFO_0004340	Neale B	UKBB	European	2017	0.02891	0.002432	1.38e-32	+	336107	0	336107	1	IVNT	Neale-B_UKBB_EUR_2017
rs13163336	rs13163336	chr5:87943710	chr5:88647892	A	C	Body mass index	EFO_0004340	Akiyama M	28892062	East Asian	2017	0.02027	0.003575	1.42e-08	+	173430	0	173430	3	IVNT	Akiyama-M_BMI_EAS_2017
rs13163336	rs13163336	chr5:87943710	chr5:88647892	A	C	Body mass index	EFO_0004340	Neale B	UKBB	European	2017	0.02925	0.003299	7.62e-19	+	336107	0	336107	1	IVNT	Neale-B_UKBB_EUR_2017
rs13163336	rs13163336	chr5:87943710	chr5:88647892	A	C	Qualifications: college or university degree	EFO_0004784	Neale B	UKBB	European	2017	0.01017	0.001564	8e-11	+	334070	106305	227765	1	risk diff	Neale-B_UKBB_EUR_2017
rs1338549	rs1338549	chr6:98312143	chr6:97864267	T	G	Body mass index	EFO_0004340	Neale B	UKBB	European	2017	-0.01559	0.002415	1.06e-10	-	336107	0	336107	1	IVNT	Neale-B_UKBB_EUR_2017
rs1338549	rs1338549	chr6:98312143	chr6:97864267	T	G	Qualifications: A levels or as levels or equivalent	EFO_0004784	Neale B	UKBB	European	2017	0.009607	0.001097	2.04e-18	+	334070	91710	242360	1	risk diff	Neale-B_UKBB_EUR_2017
rs1338549	rs1338549	chr6:98312143	chr6:97864267	T	G	Qualifications: CSEs or equivalent	EFO_0004784	Neale B	UKBB	European	2017	-0.005673	0.0008346	1.07e-11	-	334070	44362	289708	1	risk diff	Neale-B_UKBB_EUR_2017
rs1338549	rs1338549	chr6:98312143	chr6:97864267	T	G	Qualifications: O levels or GCSEs or equivalent	EFO_0004784	Neale B	UKBB	European	2017	0.007041	0.001225	9.02e-09	+	334070	159730	174340	1	risk diff	Neale-B_UKBB_EUR_2017
rs1338549	rs1338549	chr6:98312143	chr6:97864267	T	G	Qualifications: college or university degree	EFO_0004784	Neale B	UKBB	European	2017	0.01258	0.001145	4.18e-28	+	334070	106305	227765	1	risk diff	Neale-B_UKBB_EUR_2017
rs1338549	rs1338549	chr6:98312143	chr6:97864267	T	G	Qualifications: none	EFO_0004784	Neale B	UKBB	European	2017	-0.007378	0.0009281	1.87e-15	-	334070	57567	276503	1	risk diff	Neale-B_UKBB_EUR_2017
rs1338549	rs1338549	chr6:98312143	chr6:97864267	T	G	Years of educational attainment in females	EFO_0004784	SSGAC	27225129	European	2016	0.02	0.003	4.34e-09	+	181443	0	181443	62	years	SSGAC_EduYears-F_EUR_2016
rs1338549	rs1338549	chr6:98312143	chr6:97864267	T	G	Years of educational attainment in males	EFO_0004784	SSGAC	27225129	European	2016	0.024	0.004	2.36e-10	+	147474	0	147474	6	years	SSGAC_EduYears-M_EUR_2016
rs1338549	rs1338549	chr6:98312143	chr6:97864267	T	G	Years of educational attainment	EFO_0004784	SSGAC	27225129	European	2016	0.021	0.002	8.26e-17	+	328917	0	328917	64	years	SSGAC_EduYears_EUR_2016
rs13387939	rs13387939	chr2:637498	chr2:637498	A	C	Body mass index females	EFO_0004340	Akiyama M	28892062	East Asian	2017	0.04928	0.008796	2.12e-08	+	82438	0	82438	3	IVNT	Akiyama-M_BMI-F_EAS_2017
rs13387939	rs13387939	chr2:637498	chr2:637498	A	C	Body mass index males	EFO_0004340	Akiyama M	28892062	East Asian	2017	0.04843	0.008069	1.95e-09	+	90992	0	90992	3	IVNT	Akiyama-M_BMI-M_EAS_2017
rs13387939	rs13387939	chr2:637498	chr2:637498	A	C	Body mass index	EFO_0004340	Akiyama M	28892062	East Asian	2017	0.04815	0.005946	5.58e-16	+	173430	0	173430	3	IVNT	Akiyama-M_BMI_EAS_2017
rs13387939	rs13387939	chr2:637498	chr2:637498	A	C	Body mass index	EFO_0004340	Neale B	UKBB	European	2017	0.05095	0.003182	1.07e-57	+	336107	0	336107	1	IVNT	Neale-B_UKBB_EUR_2017
rs1421085	rs1421085	chr16:53800954	chr16:53767042	C	T	Body mass index females	EFO_0004340	Akiyama M	28892062	East Asian	2017	0.07861	0.00654	2.82e-33	+	82438	0	82438	3	IVNT	Akiyama-M_BMI-F_EAS_2017
rs1421085	rs1421085	chr16:53800954	chr16:53767042	C	T	Body mass index males	EFO_0004340	Akiyama M	28892062	East Asian	2017	0.08008	0.005966	4.42e-41	+	90992	0	90992	3	IVNT	Akiyama-M_BMI-M_EAS_2017
rs1421085	rs1421085	chr16:53800954	chr16:53767042	C	T	Body mass index	EFO_0004340	Akiyama M	28892062	East Asian	2017	0.07898	0.004407	8.41e-72	+	173430	0	173430	3	IVNT	Akiyama-M_BMI_EAS_2017
rs1421085	rs1421085	chr16:53800954	chr16:53767042	C	T	Childhood BMI	EFO_0004340	EGGC	26604143	European	2016	0.0734	0.0082	3.2e-19	+	33427	0	33427	20	SDS	EGGC_Childhood-BMI_EUR_2016
rs1421085	rs1421085	chr16:53800954	chr16:53767042	C	T	Body mass index in physically active females	EFO_0004340	GIANT	28448500	Mixed	2017	0.0686	0.0053	6.13e-38	+	83585	0	83585	53	IVNT	GIANT_BMI-Active-F_Mixed_2017
rs1421085	rs1421085	chr16:53800954	chr16:53767042	C	T	Body mass index in physically active males	EFO_0004340	GIANT	28448500	Mixed	2017	0.0774	0.0062	9.25e-36	+	58331	0	58331	52	IVNT	GIANT_BMI-Active-M_Mixed_2017
rs1421085	rs1421085	chr16:53800954	chr16:53767042	C	T	Body mass index in physically active indivdiuals	EFO_0004340	GIANT	28448500	European	2017	0.0739	0.0042	0	+	136963	0	136963	57	IVNT	GIANT_BMI-Active_EUR_2017
rs1421085	rs1421085	chr16:53800954	chr16:53767042	C	T	Body mass index in physically active indivdiuals	EFO_0004340	GIANT	28448500	Mixed	2017	0.0727	0.0042	0	+	142035	0	142035	60	IVNT	GIANT_BMI-Active_Mixed_2017
rs1421085	rs1421085	chr16:53800954	chr16:53767042	C	T	Body mass index in females greater than 50 years of age	EFO_0004340	GIANT	26426971	European	2015	0.077	0.0049	3.2e-56	+	103046	0	103046	114	IVNT	GIANT_BMI-F-GT-50_EUR_2015
rs1421085	rs1421085	chr16:53800954	chr16:53767042	C	T	Body mass index in females less than or equal to 50 years of age	EFO_0004340	GIANT	26426971	European	2015	0.085	0.0061	2.8e-44	+	64362	0	64362	114	IVNT	GIANT_BMI-F-LE-50_EUR_2015
rs1421085	rs1421085	chr16:53800954	chr16:53767042	C	T	Body mass index in females	EFO_0004340	GIANT	23754948	European	2013	0.076	0.0063	6e-34	+	67939	0	67939	46	IVNT	GIANT_BMI-F_EUR_2013
rs1421085	rs1421085	chr16:53800954	chr16:53767042	C	T	Body mass index in females	EFO_0004340	GIANT	25673413	Mixed	2015	0.0783	0.0041	1.48e-82	+	168615	0	168615	107	IVNT	GIANT_BMI-F_Mixed_2015
rs1421085	rs1421085	chr16:53800954	chr16:53767042	C	T	Body mass index in physically inactive females	EFO_0004340	GIANT	28448500	Mixed	2017	0.1039	0.0102	1.84e-24	+	24369	0	24369	53	IVNT	GIANT_BMI-Inactive-F_Mixed_2017
rs1421085	rs1421085	chr16:53800954	chr16:53767042	C	T	Body mass index in physically inactive males	EFO_0004340	GIANT	28448500	Mixed	2017	0.0828	0.0117	1.31e-12	+	17101	0	17101	52	IVNT	GIANT_BMI-Inactive-M_Mixed_2017
rs1421085	rs1421085	chr16:53800954	chr16:53767042	C	T	Body mass index in physically inactive indivdiuals	EFO_0004340	GIANT	28448500	European	2017	0.0963	0.0078	3.11e-35	+	41230	0	41230	57	IVNT	GIANT_BMI-Inactive_EUR_2017
rs1421085	rs1421085	chr16:53800954	chr16:53767042	C	T	Body mass index in physically inactive indivdiuals	EFO_0004340	GIANT	28448500	Mixed	2017	0.0962	0.0081	1.94e-32	+	39259	0	39259	60	IVNT	GIANT_BMI-Inactive_Mixed_2017
rs1421085	rs1421085	chr16:53800954	chr16:53767042	C	T	Body mass index in males greater than 50 years of age	EFO_0004340	GIANT	26426971	European	2015	0.072	0.005	3.1e-48	+	92033	0	92033	114	IVNT	GIANT_BMI-M-GT-50_EUR_2015
rs1421085	rs1421085	chr16:53800954	chr16:53767042	C	T	Body mass index in males less than or equal to 50 years of age	EFO_0004340	GIANT	26426971	European	2015	0.1	0.0067	6.6e-53	+	50039	0	50039	114	IVNT	GIANT_BMI-M-LE-50_EUR_2015
rs1421085	rs1421085	chr16:53800954	chr16:53767042	C	T	Body mass index in males	EFO_0004340	GIANT	23754948	European	2013	0.086	0.0065	1.53e-40	+	58589	0	58589	46	IVNT	GIANT_BMI-M_EUR_2013
rs1421085	rs1421085	chr16:53800954	chr16:53767042	C	T	Body mass index in males	EFO_0004340	GIANT	25673413	Mixed	2015	0.084	0.0041	4.11e-94	+	152278	0	152278	106	IVNT	GIANT_BMI-M_Mixed_2015
rs1421085	rs1421085	chr16:53800954	chr16:53767042	C	T	Body mass index in female non-smokers	EFO_0004340	GIANT	28443625	Mixed	2017	0.0687	0.005	1.86e-42	+	105965	0	105965	73	IVNT	GIANT_BMI-Non-smokers-F_Mixed_2017
rs1421085	rs1421085	chr16:53800954	chr16:53767042	C	T	Body mass index in male non-smokers	EFO_0004340	GIANT	28443625	Mixed	2017	0.0771	0.0057	2.51e-41	+	69526	0	69526	72	IVNT	GIANT_BMI-Non-smokers-M_Mixed_2017
rs1421085	rs1421085	chr16:53800954	chr16:53767042	C	T	Body mass index in non-smokers	EFO_0004340	GIANT	28443625	European	2017	0.0737	0.004	2.44e-75	+	161811	0	161811	73	IVNT	GIANT_BMI-Non-smokers_EUR_2017
rs1421085	rs1421085	chr16:53800954	chr16:53767042	C	T	Body mass index in non-smokers	EFO_0004340	GIANT	28443625	Mixed	2017	0.0718	0.0039	1.27e-75	+	175492	0	175492	79	IVNT	GIANT_BMI-Non-smokers_Mixed_2017
rs1421085	rs1421085	chr16:53800954	chr16:53767042	C	T	Body mass index in female smokers	EFO_0004340	GIANT	28443625	Mixed	2017	0.0956	0.0101	2.33e-21	+	24294	0	24294	73	IVNT	GIANT_BMI-Smokers-F_Mixed_2017
rs1421085	rs1421085	chr16:53800954	chr16:53767042	C	T	Body mass index in male smokers	EFO_0004340	GIANT	28443625	Mixed	2017	0.096	0.0104	2.36e-20	+	23102	0	23102	72	IVNT	GIANT_BMI-Smokers-M_Mixed_2017
rs1421085	rs1421085	chr16:53800954	chr16:53767042	C	T	Body mass index in smokers	EFO_0004340	GIANT	28443625	European	2017	0.0956	0.0075	1.22e-37	+	44629	0	44629	73	IVNT	GIANT_BMI-Smokers_EUR_2017
rs1421085	rs1421085	chr16:53800954	chr16:53767042	C	T	Body mass index in smokers	EFO_0004340	GIANT	28443625	Mixed	2017	0.0953	0.0074	3.03e-38	+	47396	0	47396	79	IVNT	GIANT_BMI-Smokers_Mixed_2017
rs1421085	rs1421085	chr16:53800954	chr16:53767042	C	T	Body mass index tails	EFO_0004340	GIANT	23563607	European	2013	0.31	0.026	1.2e-32	+	15775	7813	7961	51	log OR	GIANT_BMI-Tails_EUR_2013
rs1421085	rs1421085	chr16:53800954	chr16:53767042	C	T	Body mass index ajusted for physical activity in females	EFO_0004340	GIANT	28448500	Mixed	2017	0.0767	0.0048	0	+	108567	0	108567	53	IVNT	GIANT_BMI-adjusted-PA-F_Mixed_2017
rs1421085	rs1421085	chr16:53800954	chr16:53767042	C	T	Body mass index adjsuted for physical activity in males	EFO_0004340	GIANT	28448500	Mixed	2017	0.081	0.0054	0	+	76343	0	76343	52	IVNT	GIANT_BMI-adjusted-PA-M_Mixed_2017
rs1421085	rs1421085	chr16:53800954	chr16:53767042	C	T	Body mass index adjusted for physical activity	EFO_0004340	GIANT	28448500	European	2017	0.0797	0.0038	0	+	178337	0	178337	57	IVNT	GIANT_BMI-adjusted-PA_EUR_2017
rs1421085	rs1421085	chr16:53800954	chr16:53767042	C	T	Body mass index adjusted for physical activity	EFO_0004340	GIANT	28448500	Mixed	2017	0.0785	0.0037	0	+	184910	0	184910	60	IVNT	GIANT_BMI-adjusted-PA_Mixed_2017
rs1421085	rs1421085	chr16:53800954	chr16:53767042	C	T	Body mass index adjusted for smoking in females	EFO_0004340	GIANT	28443625	Mixed	2017	0.0713	0.0045	2.34e-57	+	130262	0	130262	73	IVNT	GIANT_BMI-adjusted-Smoking-F_Mixed_2017
rs1421085	rs1421085	chr16:53800954	chr16:53767042	C	T	Body mass index adjusted for smoking in males	EFO_0004340	GIANT	28443625	Mixed	2017	0.0808	0.0049	2.95e-60	+	92676	0	92676	72	IVNT	GIANT_BMI-adjusted-Smoking-M_Mixed_2017
rs1421085	rs1421085	chr16:53800954	chr16:53767042	C	T	Body mass index adjusted for smoking	EFO_0004340	GIANT	28443625	European	2017	0.0767	0.0035	2.73e-105	+	206379	0	206379	73	IVNT	GIANT_BMI-adjusted-Smoking_EUR_2017
rs1421085	rs1421085	chr16:53800954	chr16:53767042	C	T	Body mass index adjusted for smoking	EFO_0004340	GIANT	28443625	Mixed	2017	0.0754	0.0034	2.03e-107	+	222939	0	222939	79	IVNT	GIANT_BMI-adjusted-Smoking_Mixed_2017
rs1421085	rs1421085	chr16:53800954	chr16:53767042	C	T	Body mass index	EFO_0004340	GIANT	29273807	Admixed American	2018	0.096	0.017	1.9e-08	+	10772	0	10772	6	IVNT	GIANT_BMI_AMR_2018
rs1421085	rs1421085	chr16:53800954	chr16:53767042	C	T	Body mass index	EFO_0004340	Speliotes EK	20935630	European	2010	NA	NA	3.06e-62	NA	123817	0	123817	46	IVNT	GIANT_BMI_EUR_2010
rs1421085	rs1421085	chr16:53800954	chr16:53767042	C	T	Body mass index	EFO_0004340	GIANT	23754948	European	2013	0.08084	0.004524	2e-71	+	126528	0	126528	46	IVNT	GIANT_BMI_EUR_2013
rs1421085	rs1421085	chr16:53800954	chr16:53767042	C	T	Body mass index	EFO_0004340	GIANT	25673413	European	2015	0.0813	0.0031	8.83e-151	+	318182	0	318182	114	IVNT	GIANT_BMI_EUR_2015
rs1421085	rs1421085	chr16:53800954	chr16:53767042	C	T	Body mass index	EFO_0004340	GIANT	29273807	European	2018	0.079	0.0024	2.4e-245	+	449889	0	449889	112	IVNT	GIANT_BMI_EUR_2018
rs1421085	rs1421085	chr16:53800954	chr16:53767042	C	T	Body mass index	EFO_0004340	GIANT	25673413	Mixed	2015	0.0803	0.003	2.17e-158	+	333087	0	333087	125	IVNT	GIANT_BMI_Mixed_2015
rs1421085	rs1421085	chr16:53800954	chr16:53767042	C	T	Body mass index	EFO_0004340	GIANT	29273807	Mixed	2018	0.078	0.0022	8.6e-269	+	526508	0	526508	123	IVNT	GIANT_BMI_Mixed_2018
rs1421085	rs1421085	chr16:53800954	chr16:53767042	C	T	Body mass index	EFO_0004340	GIANT	29273807	South Asian	2018	0.062	0.0088	1.5e-12	+	29398	0	29398	7	IVNT	GIANT_BMI_SAS_2018
rs1421085	rs1421085	chr16:53800954	chr16:53767042	C	T	Adult obesity body mass index	HP_0001513	Meyre D	19151714	European	2009	NA	NA	5.1e-13	NA	2796	-	-	-	-	GRASP
rs1421085	rs1421085	chr16:53800954	chr16:53767042	C	T	BMI in adolescenceyoung adulthood	HP_0003581;HP_0011421	Graff M	23669352	European	2013	NA	NA	3.06e-22	NA	13627	-	-	-	-	GRASP
rs1421085	rs1421085	chr16:53800954	chr16:53767042	C	T	BMI tails upper and lower 5th percentiles	-	GIANT	23563607	European	2013	NA	NA	6.48e-52	NA	16068	-	-	-	-	GRASP
rs1421085	rs1421085	chr16:53800954	chr16:53767042	C	T	Body mass index	EFO_0004340	Willer CJ	19079261	European	2008	NA	NA	2.6e-19	NA	32387	-	-	-	-	GRASP
rs1421085	rs1421085	chr16:53800954	chr16:53767042	C	T	Body mass index	EFO_0004340	Heard Costa NL	19557197	European	2009	NA	NA	2.2e-15	NA	31373	-	-	-	-	GRASP
rs1421085	rs1421085	chr16:53800954	chr16:53767042	C	T	Body mass index	EFO_0004340	Speliotes EK	20935630	European	2010	NA	NA	3.06e-62	NA	123865	-	-	-	-	GRASP
rs1421085	rs1421085	chr16:53800954	chr16:53767042	C	T	Body mass index	EFO_0004340	Paternoster L	21935397	European	2011	NA	NA	4e-15	NA	5373	-	-	-	-	GRASP
rs1421085	rs1421085	chr16:53800954	chr16:53767042	C	T	Body mass index	EFO_0004340	Guo	23001569	Mixed	2012	NA	NA	1.26e-73	NA	78436	-	-	-	-	GRASP
rs1421085	rs1421085	chr16:53800954	chr16:53767042	C	T	Body mass index	EFO_0004340	Wheeler E	23563609	European	2013	NA	NA	3.06e-62	NA	6889	-	-	-	-	GRASP
rs1421085	rs1421085	chr16:53800954	chr16:53767042	C	T	Body mass index 25 kgm2	EFO_0004340	GIANT	23563607	European	2013	NA	NA	5.5e-82	NA	16068	-	-	-	-	GRASP
rs1421085	rs1421085	chr16:53800954	chr16:53767042	C	T	Body mass index 30 kgm2	EFO_0004340	GIANT	23563607	European	2013	NA	NA	6.65e-113	NA	16068	-	-	-	-	GRASP
rs1421085	rs1421085	chr16:53800954	chr16:53767042	C	T	Body mass index 35 kgm2	EFO_0004340	GIANT	23563607	European	2013	NA	NA	2.06e-83	NA	16068	-	-	-	-	GRASP
rs1421085	rs1421085	chr16:53800954	chr16:53767042	C	T	Body mass index 40 kgm2	EFO_0004340	GIANT	23563607	European	2013	NA	NA	6.25e-39	NA	16068	-	-	-	-	GRASP
rs1421085	rs1421085	chr16:53800954	chr16:53767042	C	T	Body mass index females	EFO_0004340	Guo	23001569	Mixed	2012	NA	NA	2.6e-24	NA	78436	-	-	-	-	GRASP
rs1421085	rs1421085	chr16:53800954	chr16:53767042	C	T	Body mass index males	EFO_0004340	Guo	23001569	Mixed	2012	NA	NA	1.46e-26	NA	78436	-	-	-	-	GRASP
rs1421085	rs1421085	chr16:53800954	chr16:53767042	C	T	Childhood obesity body mass index	NCIT_C84449	Meyre D	19151714	European	2009	NA	NA	6.7e-18	NA	2796	-	-	-	-	GRASP
rs1421085	rs1421085	chr16:53800954	chr16:53767042	C	T	Obesity body mass index	EFO_0001073	Meyre D	19151714	European	2009	NA	NA	1.2e-28	NA	2796	-	-	-	-	GRASP
rs1421085	rs1421085	chr16:53800954	chr16:53767042	C	T	Obesity body mass index	EFO_0001073	Paternoster L	21935397	European	2011	NA	NA	5e-14	NA	5373	-	-	-	-	GRASP
rs1421085	rs1421085	chr16:53800954	chr16:53767042	C	T	Childhood body mass index	EFO_0004340	EGGC	26604143	European	2016	0.059	0.007274	5e-16	+	-	-	-	-	unit increase	NHGRI-EBI_GWAS_Catalog
rs1421085	rs1421085	chr16:53800954	chr16:53767042	C	T	Body mass index	EFO_0004340	Neale B	UKBB	European	2017	0.07229	0.002447	1.57e-191	+	336107	0	336107	1	IVNT	Neale-B_UKBB_EUR_2017
rs16930598	rs16930598	chr8:64604836	chr8:63692278	A	G	Body mass index	EFO_0004340	Akiyama M	28892062	East Asian	2017	0.02642	0.004368	1.46e-09	+	173430	0	173430	3	IVNT	Akiyama-M_BMI_EAS_2017
rs17155888	rs17155888	chr7:103416295	chr7:103775848	A	T	Body mass index	EFO_0004340	Neale B	UKBB	European	2017	0.01806	0.002441	1.38e-13	+	336107	0	336107	1	IVNT	Neale-B_UKBB_EUR_2017
rs2189234	rs2189234	chr4:106075498	chr4:105154341	T	G	Qualifications: college or university degree	EFO_0004784	Neale B	UKBB	European	2017	-0.00782	0.001169	2.25e-11	-	334070	106305	227765	1	risk diff	Neale-B_UKBB_EUR_2017
rs2189234	rs2189234	chr4:106075498	chr4:105154341	T	G	Years of educational attainment	EFO_0004784	SSGAC	27225129	European	2016	-0.014	0.003	3.91e-08	-	328917	0	328917	64	years	SSGAC_EduYears_EUR_2016
rs2842183	rs2842183	chr1:44020394	chr1:43554723	T	C	Age completed full time education	EFO_0004784	Neale B	UKBB	European	2017	0.01943	0.002928	3.22e-11	+	226899	0	226899	1	-	Neale-B_UKBB_EUR_2017
rs2842183	rs2842183	chr1:44020394	chr1:43554723	T	C	Qualifications: A levels or as levels or equivalent	EFO_0004784	Neale B	UKBB	European	2017	0.009304	0.001324	2.15e-12	+	334070	91710	242360	1	risk diff	Neale-B_UKBB_EUR_2017
rs2842183	rs2842183	chr1:44020394	chr1:43554723	T	C	Qualifications: college or university degree	EFO_0004784	Neale B	UKBB	European	2017	0.0115	0.001382	8.82e-17	+	334070	106305	227765	1	risk diff	Neale-B_UKBB_EUR_2017
rs2842183	rs2842183	chr1:44020394	chr1:43554723	T	C	Qualifications: none	EFO_0004784	Neale B	UKBB	European	2017	-0.008811	0.00112	3.7e-15	-	334070	57567	276503	1	risk diff	Neale-B_UKBB_EUR_2017
rs2842183	rs2842183	chr1:44020394	chr1:43554723	T	C	Years of educational attainment	EFO_0004784	SSGAC	27225129	European	2016	0.018	0.003	2.98e-09	+	328917	0	328917	64	years	SSGAC_EduYears_EUR_2016
rs329122	rs329122	chr5:133864599	chr5:134528909	A	G	Body mass index	EFO_0004340	Neale B	UKBB	European	2017	-0.01759	0.002438	5.32e-13	-	336107	0	336107	1	IVNT	Neale-B_UKBB_EUR_2017
rs35303290	rs35303290	chr7:1669295	chr7:1629659	C	T	Past tobacco smoking	EFO_0006527	Neale B	UKBB	European	2017	-0.01926	0.003355	9.4e-09	-	310749	0	310749	1	-	Neale-B_UKBB_EUR_2017
rs476828	rs476828	chr18:57852587	chr18:60185354	T	C	Body mass index females	EFO_0004340	Akiyama M	28892062	East Asian	2017	-0.04704	0.006011	5.09e-15	-	82438	0	82438	3	IVNT	Akiyama-M_BMI-F_EAS_2017
rs476828	rs476828	chr18:57852587	chr18:60185354	T	C	Body mass index males	EFO_0004340	Akiyama M	28892062	East Asian	2017	-0.0465	0.00552	3.63e-17	-	90992	0	90992	3	IVNT	Akiyama-M_BMI-M_EAS_2017
rs476828	rs476828	chr18:57852587	chr18:60185354	T	C	Body mass index	EFO_0004340	Akiyama M	28892062	East Asian	2017	-0.04578	0.004066	2.05e-29	-	173430	0	173430	3	IVNT	Akiyama-M_BMI_EAS_2017
rs476828	rs476828	chr18:57852587	chr18:60185354	T	C	Childhood BMI	EFO_0004340	EGGC	26604143	European	2016	-0.0623	0.0093	2.22e-11	-	35647	0	35647	20	SDS	EGGC_Childhood-BMI_EUR_2016
rs476828	rs476828	chr18:57852587	chr18:60185354	T	C	Body mass index in physically active females	EFO_0004340	GIANT	28448500	Mixed	2017	-0.0514	0.0057	2.29e-19	-	88750	0	88750	53	IVNT	GIANT_BMI-Active-F_Mixed_2017
rs476828	rs476828	chr18:57852587	chr18:60185354	T	C	Body mass index in physically active males	EFO_0004340	GIANT	28448500	Mixed	2017	-0.0598	0.007	1.35e-17	-	60979	0	60979	52	IVNT	GIANT_BMI-Active-M_Mixed_2017
rs476828	rs476828	chr18:57852587	chr18:60185354	T	C	Body mass index in physically active indivdiuals	EFO_0004340	GIANT	28448500	European	2017	-0.0555	0.0049	3.64e-30	-	137224	0	137224	57	IVNT	GIANT_BMI-Active_EUR_2017
rs476828	rs476828	chr18:57852587	chr18:60185354	T	C	Body mass index in physically active indivdiuals	EFO_0004340	GIANT	28448500	Mixed	2017	-0.0546	0.0046	1.6e-32	-	149209	0	149209	60	IVNT	GIANT_BMI-Active_Mixed_2017
rs476828	rs476828	chr18:57852587	chr18:60185354	T	C	Body mass index in females greater than 50 years of age	EFO_0004340	GIANT	26426971	European	2015	-0.044	0.0056	7.2e-15	-	103572	0	103572	114	IVNT	GIANT_BMI-F-GT-50_EUR_2015
rs476828	rs476828	chr18:57852587	chr18:60185354	T	C	Body mass index in females less than or equal to 50 years of age	EFO_0004340	GIANT	26426971	European	2015	-0.067	0.0069	2e-22	-	64132	0	64132	114	IVNT	GIANT_BMI-F-LE-50_EUR_2015
rs476828	rs476828	chr18:57852587	chr18:60185354	T	C	Body mass index in females	EFO_0004340	GIANT	23754948	European	2013	-0.054	0.0073	1.34e-13	-	67956	0	67956	46	IVNT	GIANT_BMI-F_EUR_2013
rs476828	rs476828	chr18:57852587	chr18:60185354	T	C	Body mass index in females	EFO_0004340	GIANT	25673413	Mixed	2015	-0.0559	0.0046	1.68e-33	-	171278	0	171278	107	IVNT	GIANT_BMI-F_Mixed_2015
rs476828	rs476828	chr18:57852587	chr18:60185354	T	C	Body mass index in physically inactive females	EFO_0004340	GIANT	28448500	Mixed	2017	-0.0623	0.011	1.63e-08	-	25775	0	25775	53	IVNT	GIANT_BMI-Inactive-F_Mixed_2017
rs476828	rs476828	chr18:57852587	chr18:60185354	T	C	Body mass index in physically inactive indivdiuals	EFO_0004340	GIANT	28448500	European	2017	-0.0641	0.0093	6.55e-12	-	39369	0	39369	57	IVNT	GIANT_BMI-Inactive_EUR_2017
rs476828	rs476828	chr18:57852587	chr18:60185354	T	C	Body mass index in physically inactive indivdiuals	EFO_0004340	GIANT	28448500	Mixed	2017	-0.0583	0.0085	8.95e-12	-	43696	0	43696	60	IVNT	GIANT_BMI-Inactive_Mixed_2017
rs476828	rs476828	chr18:57852587	chr18:60185354	T	C	Body mass index in males greater than 50 years of age	EFO_0004340	GIANT	26426971	European	2015	-0.043	0.0058	7e-14	-	90972	0	90972	114	IVNT	GIANT_BMI-M-GT-50_EUR_2015
rs476828	rs476828	chr18:57852587	chr18:60185354	T	C	Body mass index in males less than or equal to 50 years of age	EFO_0004340	GIANT	26426971	European	2015	-0.067	0.0079	2e-17	-	49195	0	49195	114	IVNT	GIANT_BMI-M-LE-50_EUR_2015
rs476828	rs476828	chr18:57852587	chr18:60185354	T	C	Body mass index in males	EFO_0004340	GIANT	23754948	European	2013	-0.054	0.0076	8.38e-13	-	58614	0	58614	46	IVNT	GIANT_BMI-M_EUR_2013
rs476828	rs476828	chr18:57852587	chr18:60185354	T	C	Body mass index in males	EFO_0004340	GIANT	25673413	Mixed	2015	-0.0536	0.0047	1.67e-29	-	152062	0	152062	106	IVNT	GIANT_BMI-M_Mixed_2015
rs476828	rs476828	chr18:57852587	chr18:60185354	T	C	Body mass index in female non-smokers	EFO_0004340	GIANT	28443625	Mixed	2017	-0.0484	0.0053	9.96e-20	-	112021	0	112021	73	IVNT	GIANT_BMI-Non-smokers-F_Mixed_2017
rs476828	rs476828	chr18:57852587	chr18:60185354	T	C	Body mass index in male non-smokers	EFO_0004340	GIANT	28443625	Mixed	2017	-0.0609	0.0061	8.45e-24	-	78075	0	78075	72	IVNT	GIANT_BMI-Non-smokers-M_Mixed_2017
rs476828	rs476828	chr18:57852587	chr18:60185354	T	C	Body mass index in non-smokers	EFO_0004340	GIANT	28443625	European	2017	-0.055	0.0046	2.62e-33	-	164256	0	164256	73	IVNT	GIANT_BMI-Non-smokers_EUR_2017
rs476828	rs476828	chr18:57852587	chr18:60185354	T	C	Body mass index in non-smokers	EFO_0004340	GIANT	28443625	Mixed	2017	-0.0535	0.0041	4.59e-38	-	190096	0	190096	79	IVNT	GIANT_BMI-Non-smokers_Mixed_2017
rs476828	rs476828	chr18:57852587	chr18:60185354	T	C	Body mass index in smokers	EFO_0004340	GIANT	28443625	European	2017	-0.0585	0.0083	2.37e-12	-	45839	0	45839	73	IVNT	GIANT_BMI-Smokers_EUR_2017
rs476828	rs476828	chr18:57852587	chr18:60185354	T	C	Body mass index in smokers	EFO_0004340	GIANT	28443625	Mixed	2017	-0.0566	0.0077	2.3e-13	-	50961	0	50961	79	IVNT	GIANT_BMI-Smokers_Mixed_2017
rs476828	rs476828	chr18:57852587	chr18:60185354	T	C	Body mass index tails	EFO_0004340	GIANT	23563607	European	2013	-0.19	0.033	3.1e-09	-	13101	6485	6616	51	log OR	GIANT_BMI-Tails_EUR_2013
rs476828	rs476828	chr18:57852587	chr18:60185354	T	C	Body mass index ajusted for physical activity in females	EFO_0004340	GIANT	28448500	Mixed	2017	-0.0533	0.0052	1.59e-24	-	114500	0	114500	53	IVNT	GIANT_BMI-adjusted-PA-F_Mixed_2017
rs476828	rs476828	chr18:57852587	chr18:60185354	T	C	Body mass index adjsuted for physical activity in males	EFO_0004340	GIANT	28448500	Mixed	2017	-0.0608	0.006	7.52e-24	-	82305	0	82305	52	IVNT	GIANT_BMI-adjusted-PA-M_Mixed_2017
rs476828	rs476828	chr18:57852587	chr18:60185354	T	C	Body mass index adjusted for physical activity	EFO_0004340	GIANT	28448500	European	2017	-0.0574	0.0044	3.18e-38	-	176778	0	176778	57	IVNT	GIANT_BMI-adjusted-PA_EUR_2017
rs476828	rs476828	chr18:57852587	chr18:60185354	T	C	Body mass index adjusted for physical activity	EFO_0004340	GIANT	28448500	Mixed	2017	-0.0561	0.0041	0	-	196805	0	196805	60	IVNT	GIANT_BMI-adjusted-PA_Mixed_2017
rs476828	rs476828	chr18:57852587	chr18:60185354	T	C	Body mass index adjusted for smoking in females	EFO_0004340	GIANT	28443625	Mixed	2017	-0.049	0.0047	6.29e-25	-	137832	0	137832	73	IVNT	GIANT_BMI-adjusted-Smoking-F_Mixed_2017
rs476828	rs476828	chr18:57852587	chr18:60185354	T	C	Body mass index adjusted for smoking in males	EFO_0004340	GIANT	28443625	Mixed	2017	-0.0595	0.0054	9.56e-29	-	102732	0	102732	72	IVNT	GIANT_BMI-adjusted-Smoking-M_Mixed_2017
rs476828	rs476828	chr18:57852587	chr18:60185354	T	C	Body mass index adjusted for smoking	EFO_0004340	GIANT	28443625	European	2017	-0.0548	0.004	6.73e-43	-	210191	0	210191	73	IVNT	GIANT_BMI-adjusted-Smoking_EUR_2017
rs476828	rs476828	chr18:57852587	chr18:60185354	T	C	Body mass index adjusted for smoking	EFO_0004340	GIANT	28443625	Mixed	2017	-0.0534	0.0037	2.81e-48	-	240564	0	240564	79	IVNT	GIANT_BMI-adjusted-Smoking_Mixed_2017
rs476828	rs476828	chr18:57852587	chr18:60185354	T	C	Body mass index	EFO_0004340	Speliotes EK	20935630	European	2010	NA	NA	9.58e-22	NA	123860	0	123860	46	IVNT	GIANT_BMI_EUR_2010
rs476828	rs476828	chr18:57852587	chr18:60185354	T	C	Body mass index	EFO_0004340	GIANT	23754948	European	2013	-0.054	0.005265	1.1e-24	-	126570	0	126570	46	IVNT	GIANT_BMI_EUR_2013
rs476828	rs476828	chr18:57852587	chr18:60185354	T	C	Body mass index	EFO_0004340	GIANT	25673413	European	2015	-0.055	0.0036	6.71e-52	-	320629	0	320629	114	IVNT	GIANT_BMI_EUR_2015
rs476828	rs476828	chr18:57852587	chr18:60185354	T	C	Body mass index	EFO_0004340	GIANT	25673413	Mixed	2015	-0.0541	0.0035	2.98e-55	-	337697	0	337697	125	IVNT	GIANT_BMI_Mixed_2015
rs476828	rs476828	chr18:57852587	chr18:60185354	T	C	Body mass index	EFO_0004340	Speliotes EK	20935630	European	2010	NA	NA	9.58e-22	NA	123865	-	-	-	-	GRASP
rs476828	rs476828	chr18:57852587	chr18:60185354	T	C	Body mass index	EFO_0004340	Wheeler E	23563609	European	2013	NA	NA	9.58e-22	NA	6889	-	-	-	-	GRASP
rs476828	rs476828	chr18:57852587	chr18:60185354	T	C	Body mass index	EFO_0004340	Neale B	UKBB	European	2017	-0.05137	0.002817	3e-74	-	336107	0	336107	1	IVNT	Neale-B_UKBB_EUR_2017
rs4840338	rs4840338	chr8:8218967	chr8:8361451	A	G	Body mass index	EFO_0004340	Neale B	UKBB	European	2017	-0.01781	0.002421	1.9e-13	-	336107	0	336107	1	IVNT	Neale-B_UKBB_EUR_2017
rs4938000	rs4938000	chr11:113060336	chr11:113189614	C	T	Ever smoked	EFO_0006527	Neale B	UKBB	European	2017	-0.009355	0.001263	1.3e-13	-	336067	202585	133482	1	risk diff	Neale-B_UKBB_EUR_2017
rs4938000	rs4938000	chr11:113060336	chr11:113189614	C	T	Past tobacco smoking	EFO_0006527	Neale B	UKBB	European	2017	0.02306	0.003365	7.25e-12	+	310749	0	310749	1	-	Neale-B_UKBB_EUR_2017
rs516636	rs516636	chr1:177855517	chr1:177886382	A	C	Body mass index females	EFO_0004340	Akiyama M	28892062	East Asian	2017	0.05978	0.006287	1.94e-21	+	82438	0	82438	3	IVNT	Akiyama-M_BMI-F_EAS_2017
rs516636	rs516636	chr1:177855517	chr1:177886382	A	C	Body mass index males	EFO_0004340	Akiyama M	28892062	East Asian	2017	0.03473	0.005795	2.05e-09	+	90992	0	90992	3	IVNT	Akiyama-M_BMI-M_EAS_2017
rs516636	rs516636	chr1:177855517	chr1:177886382	A	C	Body mass index	EFO_0004340	Akiyama M	28892062	East Asian	2017	0.04773	0.004261	4.02e-29	+	173430	0	173430	3	IVNT	Akiyama-M_BMI_EAS_2017
rs516636	rs516636	chr1:177855517	chr1:177886382	A	C	Body mass index in physically active females	EFO_0004340	GIANT	28448500	Mixed	2017	0.0602	0.011	4.01e-08	+	29283	0	29283	53	IVNT	GIANT_BMI-Active-F_Mixed_2017
rs516636	rs516636	chr1:177855517	chr1:177886382	A	C	Body mass index in females	EFO_0004340	GIANT	25673413	Mixed	2015	0.0542	0.0069	2.89e-15	+	80652	0	80652	107	IVNT	GIANT_BMI-F_Mixed_2015
rs516636	rs516636	chr1:177855517	chr1:177886382	A	C	Body mass index ajusted for physical activity in females	EFO_0004340	GIANT	28448500	Mixed	2017	0.0642	0.0098	5.15e-11	+	39377	0	39377	53	IVNT	GIANT_BMI-adjusted-PA-F_Mixed_2017
rs516636	rs516636	chr1:177855517	chr1:177886382	A	C	Body mass index adjusted for physical activity	EFO_0004340	GIANT	28448500	European	2017	0.0453	0.0076	2.93e-09	+	64251	0	64251	57	IVNT	GIANT_BMI-adjusted-PA_EUR_2017
rs516636	rs516636	chr1:177855517	chr1:177886382	A	C	Body mass index adjusted for physical activity	EFO_0004340	GIANT	28448500	Mixed	2017	0.0472	0.007	1.21e-11	+	78185	0	78185	60	IVNT	GIANT_BMI-adjusted-PA_Mixed_2017
rs516636	rs516636	chr1:177855517	chr1:177886382	A	C	Body mass index	EFO_0004340	GIANT	25673413	European	2015	0.0431	0.0051	4.32e-17	+	167146	0	167146	114	IVNT	GIANT_BMI_EUR_2015
rs516636	rs516636	chr1:177855517	chr1:177886382	A	C	Body mass index	EFO_0004340	GIANT	25673413	Mixed	2015	0.0435	0.0049	1.2e-18	+	182056	0	182056	125	IVNT	GIANT_BMI_Mixed_2015
rs516636	rs516636	chr1:177855517	chr1:177886382	A	C	Body mass index	EFO_0004340	Okada Y	22344221	East Asian	2012	NA	NA	3.4e-09	NA	26620	-	-	-	-	GRASP
rs516636	rs516636	chr1:177855517	chr1:177886382	A	C	Body mass index	-	Okada Y	22344221	East Asian	2012	0.05	0.008429	3e-09	+	-	-	-	-	unit increase	NHGRI-EBI_GWAS_Catalog
rs516636	rs516636	chr1:177855517	chr1:177886382	A	C	Body mass index	EFO_0004340	Neale B	UKBB	European	2017	0.0451	0.002936	3.08e-53	+	336107	0	336107	1	IVNT	Neale-B_UKBB_EUR_2017
rs516636	rs516636	chr1:177855517	chr1:177886382	A	C	Body mass index	EFO_0004340	Okada Y	22344221	East Asian	2012	NA	NA	3e-09	NA	-	-	-	-	-	dbGaP
rs55716899	rs55716899	chr3:71498561	chr3:71449410	C	T	Qualifications: CSEs or equivalent	EFO_0004784	Neale B	UKBB	European	2017	-0.004677	0.0008413	2.71e-08	-	334070	44362	289708	1	risk diff	Neale-B_UKBB_EUR_2017
rs55716899	rs55716899	chr3:71498561	chr3:71449410	C	T	Qualifications: college or university degree	EFO_0004784	Neale B	UKBB	European	2017	0.008838	0.001154	1.87e-14	+	334070	106305	227765	1	risk diff	Neale-B_UKBB_EUR_2017
rs56113850	rs56113850	chr19:41353107	chr19:40847202	C	T	Current tobacco smoking	EFO_0006527	Neale B	UKBB	European	2017	-0.01141	0.001337	1.37e-17	-	337030	0	337030	1	-	Neale-B_UKBB_EUR_2017
rs56113850	rs56113850	chr19:41353107	chr19:40847202	C	T	Number of cigarettes currently smoked daily	EFO_0005671	Neale B	UKBB	European	2017	0.05937	0.006687	7.33e-19	+	23205	0	23205	1	-	Neale-B_UKBB_EUR_2017
rs56113850	rs56113850	chr19:41353107	chr19:40847202	C	T	Number of cigarettes previously smoked daily	EFO_0005671	Neale B	UKBB	European	2017	0.05281	0.004399	3.65e-33	+	78291	0	78291	1	-	Neale-B_UKBB_EUR_2017
rs56113850	rs56113850	chr19:41353107	chr19:40847202	C	T	Pack years adult smoking as proportion of life span exposed to smoking	EFO_0004318	Neale B	UKBB	European	2017	0.02873	0.004435	9.32e-11	+	101726	0	101726	1	IVNT	Neale-B_UKBB_EUR_2017
rs56113850	rs56113850	chr19:41353107	chr19:40847202	C	T	Pack years of smoking preview only	EFO_0004318;EFO_0006526	Neale B	UKBB	European	2017	0.02754	0.00442	4.68e-10	+	101726	0	101726	1	IVNT	Neale-B_UKBB_EUR_2017
rs56113850	rs56113850	chr19:41353107	chr19:40847202	C	T	Smoking status: current	EFO_0006527	Neale B	UKBB	European	2017	-0.005804	0.0007422	5.27e-15	-	336024	33928	302096	1	risk diff	Neale-B_UKBB_EUR_2017
rs56113850	rs56113850	chr19:41353107	chr19:40847202	C	T	Smoking status: previous	EFO_0006527	Neale B	UKBB	European	2017	0.006476	0.001176	3.69e-08	+	336024	118419	217605	1	risk diff	Neale-B_UKBB_EUR_2017
rs56791931	rs56791931	chr16:19977420	chr16:19966098	G	T	Body mass index	EFO_0004340	Neale B	UKBB	European	2017	0.02673	0.003472	1.36e-14	+	336107	0	336107	1	IVNT	Neale-B_UKBB_EUR_2017
rs6691876	rs6691876	chr1:50524326	chr1:50058654	A	C	Body mass index	EFO_0004340	Neale B	UKBB	European	2017	-0.01879	0.002558	2.05e-13	-	336107	0	336107	1	IVNT	Neale-B_UKBB_EUR_2017
rs73123665	rs73123665	chr3:83791546	chr3:83742395	A	G	Body mass index	EFO_0004340	Neale B	UKBB	European	2017	0.0364	0.005175	2.02e-12	+	336107	0	336107	1	IVNT	Neale-B_UKBB_EUR_2017
rs9398171	rs9398171	chr6:108983527	chr6:108662324	C	T	Body mass index	EFO_0004340	Neale B	UKBB	European	2017	-0.01515	0.002655	1.15e-08	-	336107	0	336107	1	IVNT	Neale-B_UKBB_EUR_2017
rs11209948	rs11209948	chr1:72811904	chr1:72346221	G	T	Body mass index	EFO_0004340	GIANT	25673413	European	2015	-0.032	0.0051	2.32e-10	-	106565	0	106565	114	IVNT	GIANT_BMI_EUR_2015
rs11209948	rs11209948	chr1:72811904	chr1:72346221	G	T	Body mass index	EFO_0004340	GIANT	25673413	Mixed	2015	-0.0292	0.0048	1.2e-09	-	121472	0	121472	125	IVNT	GIANT_BMI_Mixed_2015
rs11209948	rs11209948	chr1:72811904	chr1:72346221	G	T	Body mass index	EFO_0004340	Neale B	UKBB	European	2017	-0.02196	0.002447	2.88e-19	-	336107	0	336107	1	IVNT	Neale-B_UKBB_EUR_2017
rs11209948	rs11209948	chr1:72811904	chr1:72346221	G	T	Qualifications: college or university degree	EFO_0004784	Neale B	UKBB	European	2017	-0.009234	0.00116	1.73e-15	-	334070	106305	227765	1	risk diff	Neale-B_UKBB_EUR_2017
rs11606837	rs11606837	chr11:115042837	chr11:115172117	C	T	Body mass index	EFO_0004340	Neale B	UKBB	European	2017	-0.01355	0.002413	1.94e-08	-	336107	0	336107	1	IVNT	Neale-B_UKBB_EUR_2017
rs11787216	rs11787216	chr8:142615222	chr8:141605122	C	T	Qualifications: college or university degree	EFO_0004784	Neale B	UKBB	European	2017	0.007421	0.001201	6.55e-10	+	334070	106305	227765	1	risk diff	Neale-B_UKBB_EUR_2017
rs11787216	rs11787216	chr8:142615222	chr8:141605122	C	T	Years of educational attainment in females	EFO_0004784	SSGAC	27225129	European	2016	0.022	0.003	2.95e-10	+	181443	0	181443	62	years	SSGAC_EduYears-F_EUR_2016
rs11787216	rs11787216	chr8:142615222	chr8:141605122	C	T	Years of educational attainment	EFO_0004784	SSGAC	27225129	European	2016	0.016	0.003	6.12e-10	+	328917	0	328917	64	years	SSGAC_EduYears_EUR_2016
rs12721051	rs12721051	chr19:45422160	chr19:44918903	C	G	Body mass index	EFO_0004340	Neale B	UKBB	European	2017	0.02077	0.003059	1.12e-11	+	336107	0	336107	1	IVNT	Neale-B_UKBB_EUR_2017
rs13262595	rs13262595	chr8:143316970	chr8:142235609	A	G	Qualifications: none	EFO_0004784	Neale B	UKBB	European	2017	0.006056	0.0009288	7.06e-11	+	334070	57567	276503	1	risk diff	Neale-B_UKBB_EUR_2017
rs1355171	rs1355171	chr9:15681694	chr9:15681696	A	C	Body mass index	EFO_0004340	Neale B	UKBB	European	2017	-0.01946	0.002407	6.3e-16	-	336107	0	336107	1	IVNT	Neale-B_UKBB_EUR_2017
rs1451077	rs1451077	chr2:147901207	chr2:147143639	A	G	Body mass index	EFO_0004340	Neale B	UKBB	European	2017	-0.01406	0.002445	8.94e-09	-	336107	0	336107	1	IVNT	Neale-B_UKBB_EUR_2017
rs11209948	rs11209948	chr1:72811904	chr1:72346221	G	T	Body mass index	EFO_0004340	GIANT	25673413	European	2015	-0.032	0.0051	2.32e-10	-	106565	0	106565	114	IVNT	GIANT_BMI_EUR_2015
rs11209948	rs11209948	chr1:72811904	chr1:72346221	G	T	Body mass index	EFO_0004340	GIANT	25673413	Mixed	2015	-0.0292	0.0048	1.2e-09	-	121472	0	121472	125	IVNT	GIANT_BMI_Mixed_2015
rs11209948	rs11209948	chr1:72811904	chr1:72346221	G	T	Body mass index	EFO_0004340	Neale B	UKBB	European	2017	-0.02196	0.002447	2.88e-19	-	336107	0	336107	1	IVNT	Neale-B_UKBB_EUR_2017
rs11209948	rs11209948	chr1:72811904	chr1:72346221	G	T	Qualifications: college or university degree	EFO_0004784	Neale B	UKBB	European	2017	-0.009234	0.00116	1.73e-15	-	334070	106305	227765	1	risk diff	Neale-B_UKBB_EUR_2017
rs11606837	rs11606837	chr11:115042837	chr11:115172117	C	T	Body mass index	EFO_0004340	Neale B	UKBB	European	2017	-0.01355	0.002413	1.94e-08	-	336107	0	336107	1	IVNT	Neale-B_UKBB_EUR_2017
rs11787216	rs11787216	chr8:142615222	chr8:141605122	C	T	Qualifications: college or university degree	EFO_0004784	Neale B	UKBB	European	2017	0.007421	0.001201	6.55e-10	+	334070	106305	227765	1	risk diff	Neale-B_UKBB_EUR_2017
rs11787216	rs11787216	chr8:142615222	chr8:141605122	C	T	Years of educational attainment in females	EFO_0004784	SSGAC	27225129	European	2016	0.022	0.003	2.95e-10	+	181443	0	181443	62	years	SSGAC_EduYears-F_EUR_2016
rs11787216	rs11787216	chr8:142615222	chr8:141605122	C	T	Years of educational attainment	EFO_0004784	SSGAC	27225129	European	2016	0.016	0.003	6.12e-10	+	328917	0	328917	64	years	SSGAC_EduYears_EUR_2016
rs12721051	rs12721051	chr19:45422160	chr19:44918903	C	G	Body mass index	EFO_0004340	Neale B	UKBB	European	2017	0.02077	0.003059	1.12e-11	+	336107	0	336107	1	IVNT	Neale-B_UKBB_EUR_2017
rs13262595	rs13262595	chr8:143316970	chr8:142235609	A	G	Qualifications: none	EFO_0004784	Neale B	UKBB	European	2017	0.006056	0.0009288	7.06e-11	+	334070	57567	276503	1	risk diff	Neale-B_UKBB_EUR_2017
rs1355171	rs1355171	chr9:15681694	chr9:15681696	A	C	Body mass index	EFO_0004340	Neale B	UKBB	European	2017	-0.01946	0.002407	6.3e-16	-	336107	0	336107	1	IVNT	Neale-B_UKBB_EUR_2017
rs1451077	rs1451077	chr2:147901207	chr2:147143639	A	G	Body mass index	EFO_0004340	Neale B	UKBB	European	2017	-0.01406	0.002445	8.94e-09	-	336107	0	336107	1	IVNT	Neale-B_UKBB_EUR_2017
rs1569777	rs1569777	chr6:50808745	chr6:50841032	C	T	Body mass index	EFO_0004340	Neale B	UKBB	European	2017	0.02815	0.003974	1.42e-12	+	336107	0	336107	1	IVNT	Neale-B_UKBB_EUR_2017
rs17690703	rs17690703	chr17:43925297	chr17:45847931	C	T	Qualifications: college or university degree	EFO_0004784	Neale B	UKBB	European	2017	0.008141	0.001286	2.47e-10	+	334070	106305	227765	1	risk diff	Neale-B_UKBB_EUR_2017
rs2009367	rs2009367	chr14:79961779	chr14:79495436	G	T	Body mass index	EFO_0004340	Neale B	UKBB	European	2017	0.01841	0.002619	2.05e-12	+	336107	0	336107	1	IVNT	Neale-B_UKBB_EUR_2017
rs2160935	rs2160935	chr8:30840651	chr8:30983135	C	T	Body mass index	EFO_0004340	Neale B	UKBB	European	2017	0.01387	0.002455	1.6e-08	+	336107	0	336107	1	IVNT	Neale-B_UKBB_EUR_2017
rs2411453	rs2411453	chr16:28632021	chr16:28620700	T	G	Body mass index in physically active indivdiuals	EFO_0004340	GIANT	28448500	European	2017	0.0267	0.0044	2.07e-09	+	128519	0	128519	57	IVNT	GIANT_BMI-Active_EUR_2017
rs2411453	rs2411453	chr16:28632021	chr16:28620700	T	G	Body mass index in physically active indivdiuals	EFO_0004340	GIANT	28448500	Mixed	2017	0.0266	0.0043	8.52e-10	+	135408	0	135408	60	IVNT	GIANT_BMI-Active_Mixed_2017
rs2411453	rs2411453	chr16:28632021	chr16:28620700	T	G	Body mass index in females	EFO_0004340	GIANT	25673413	Mixed	2015	0.0252	0.0044	9.17e-09	+	152845	0	152845	107	IVNT	GIANT_BMI-F_Mixed_2015
rs2411453	rs2411453	chr16:28632021	chr16:28620700	T	G	Body mass index in males	EFO_0004340	GIANT	25673413	Mixed	2015	0.0278	0.0046	1.4e-09	+	126590	0	126590	106	IVNT	GIANT_BMI-M_Mixed_2015
rs2411453	rs2411453	chr16:28632021	chr16:28620700	T	G	Body mass index in male non-smokers	EFO_0004340	GIANT	28443625	Mixed	2017	0.0335	0.0058	7.38e-09	+	70605	0	70605	72	IVNT	GIANT_BMI-Non-smokers-M_Mixed_2017
rs2411453	rs2411453	chr16:28632021	chr16:28620700	T	G	Body mass index in non-smokers	EFO_0004340	GIANT	28443625	European	2017	0.0287	0.0042	6.14e-12	+	151644	0	151644	73	IVNT	GIANT_BMI-Non-smokers_EUR_2017
rs2411453	rs2411453	chr16:28632021	chr16:28620700	T	G	Body mass index in non-smokers	EFO_0004340	GIANT	28443625	Mixed	2017	0.0287	0.004	4.48e-13	+	171428	0	171428	79	IVNT	GIANT_BMI-Non-smokers_Mixed_2017
rs2411453	rs2411453	chr16:28632021	chr16:28620700	T	G	Body mass index adjusted for physical activity	EFO_0004340	GIANT	28448500	European	2017	0.0273	0.004	8.8e-12	+	167664	0	167664	57	IVNT	GIANT_BMI-adjusted-PA_EUR_2017
rs2411453	rs2411453	chr16:28632021	chr16:28620700	T	G	Body mass index adjusted for physical activity	EFO_0004340	GIANT	28448500	Mixed	2017	0.0271	0.0039	2.59e-12	+	181085	0	181085	60	IVNT	GIANT_BMI-adjusted-PA_Mixed_2017
rs2411453	rs2411453	chr16:28632021	chr16:28620700	T	G	Body mass index adjusted for smoking in females	EFO_0004340	GIANT	28443625	Mixed	2017	0.0258	0.0046	2.16e-08	+	124396	0	124396	73	IVNT	GIANT_BMI-adjusted-Smoking-F_Mixed_2017
rs2411453	rs2411453	chr16:28632021	chr16:28620700	T	G	Body mass index adjusted for smoking	EFO_0004340	GIANT	28443625	European	2017	0.0275	0.0037	6.43e-14	+	193481	0	193481	73	IVNT	GIANT_BMI-adjusted-Smoking_EUR_2017
rs2411453	rs2411453	chr16:28632021	chr16:28620700	T	G	Body mass index adjusted for smoking	EFO_0004340	GIANT	28443625	Mixed	2017	0.0272	0.0035	1.07e-14	+	216963	0	216963	79	IVNT	GIANT_BMI-adjusted-Smoking_Mixed_2017
rs2411453	rs2411453	chr16:28632021	chr16:28620700	T	G	Body mass index	EFO_0004340	Speliotes EK	20935630	European	2010	NA	NA	4.99e-08	NA	123622	0	123622	46	IVNT	GIANT_BMI_EUR_2010
rs2411453	rs2411453	chr16:28632021	chr16:28620700	T	G	Body mass index	EFO_0004340	GIANT	23754948	European	2013	0.02642	0.004595	8.87e-09	+	126332	0	126332	46	IVNT	GIANT_BMI_EUR_2013
rs2411453	rs2411453	chr16:28632021	chr16:28620700	T	G	Body mass index	EFO_0004340	GIANT	25673413	European	2015	0.0265	0.0034	5.5e-15	+	276724	0	276724	114	IVNT	GIANT_BMI_EUR_2015
rs2411453	rs2411453	chr16:28632021	chr16:28620700	T	G	Body mass index	EFO_0004340	GIANT	25673413	Mixed	2015	0.0258	0.0033	5.63e-15	+	282550	0	282550	125	IVNT	GIANT_BMI_Mixed_2015
rs2411453	rs2411453	chr16:28632021	chr16:28620700	T	G	Body mass index	EFO_0004340	Speliotes EK	20935630	European	2010	NA	NA	4.99e-08	NA	123865	-	-	-	-	GRASP
rs2411453	rs2411453	chr16:28632021	chr16:28620700	T	G	Body mass index	EFO_0004340	Neale B	UKBB	European	2017	0.02634	0.002451	6.1e-27	+	336107	0	336107	1	IVNT	Neale-B_UKBB_EUR_2017
rs2411453	rs2411453	chr16:28632021	chr16:28620700	T	G	Qualifications: college or university degree	EFO_0004784	Neale B	UKBB	European	2017	-0.008078	0.001162	3.54e-12	-	334070	106305	227765	1	risk diff	Neale-B_UKBB_EUR_2017
rs2411453	rs2411453	chr16:28632021	chr16:28620700	T	G	Qualifications: none	EFO_0004784	Neale B	UKBB	European	2017	0.005544	0.0009418	3.93e-09	+	334070	57567	276503	1	risk diff	Neale-B_UKBB_EUR_2017
rs28768122	rs28768122	chr12:123885974	chr12:123401427	C	T	Qualifications: A levels or as levels or equivalent	EFO_0004784	Neale B	UKBB	European	2017	-0.009125	0.001282	1.1e-12	-	334070	91710	242360	1	risk diff	Neale-B_UKBB_EUR_2017
rs28768122	rs28768122	chr12:123885974	chr12:123401427	C	T	Qualifications: O levels or GCSEs or equivalent	EFO_0004784	Neale B	UKBB	European	2017	-0.007904	0.001431	3.33e-08	-	334070	159730	174340	1	risk diff	Neale-B_UKBB_EUR_2017
rs28768122	rs28768122	chr12:123885974	chr12:123401427	C	T	Qualifications: college or university degree	EFO_0004784	Neale B	UKBB	European	2017	-0.008405	0.001337	3.29e-10	-	334070	106305	227765	1	risk diff	Neale-B_UKBB_EUR_2017
rs28768122	rs28768122	chr12:123885974	chr12:123401427	C	T	Qualifications: none	EFO_0004784	Neale B	UKBB	European	2017	0.007484	0.001084	5.14e-12	+	334070	57567	276503	1	risk diff	Neale-B_UKBB_EUR_2017
rs28768122	rs28768122	chr12:123885974	chr12:123401427	C	T	Qualifications: other professional qualifications	EFO_0004784	Neale B	UKBB	European	2017	-0.007199	0.001307	3.58e-08	-	334070	97524	236546	1	risk diff	Neale-B_UKBB_EUR_2017
rs28768122	rs28768122	chr12:123885974	chr12:123401427	C	T	Years of educational attainment	EFO_0004784	SSGAC	27225129	European	2016	-0.022	0.003	3.8e-12	-	328917	0	328917	64	years	SSGAC_EduYears_EUR_2016
rs34473884	rs34473884	chr10:133761285	chr10:131947781	A	G	Qualifications: A levels or as levels or equivalent	EFO_0004784	Neale B	UKBB	European	2017	0.006988	0.001257	2.7e-08	+	334070	91710	242360	1	risk diff	Neale-B_UKBB_EUR_2017
rs34473884	rs34473884	chr10:133761285	chr10:131947781	A	G	Qualifications: college or university degree	EFO_0004784	Neale B	UKBB	European	2017	0.009862	0.001311	5.44e-14	+	334070	106305	227765	1	risk diff	Neale-B_UKBB_EUR_2017
rs34473884	rs34473884	chr10:133761285	chr10:131947781	A	G	Qualifications: none	EFO_0004784	Neale B	UKBB	European	2017	-0.007762	0.001063	2.87e-13	-	334070	57567	276503	1	risk diff	Neale-B_UKBB_EUR_2017
rs34811474	rs34811474	chr4:25408838	chr4:25407216	A	G	Body mass index	EFO_0004340	GIANT	29273807	European	2018	-0.024	0.0026	4.4e-20	-	449889	0	449889	112	IVNT	GIANT_BMI_EUR_2018
rs34811474	rs34811474	chr4:25408838	chr4:25407216	A	G	Body mass index	EFO_0004340	GIANT	29273807	Mixed	2018	-0.024	0.0025	1.3e-21	-	526508	0	526508	123	IVNT	GIANT_BMI_Mixed_2018
rs34811474	rs34811474	chr4:25408838	chr4:25407216	A	G	Body mass index	EFO_0004340	Neale B	UKBB	European	2017	-0.0306	0.002843	5.3e-27	-	336107	0	336107	1	IVNT	Neale-B_UKBB_EUR_2017
rs34811474	rs34811474	chr4:25408838	chr4:25407216	A	G	Qualifications: college or university degree	EFO_0004784	Neale B	UKBB	European	2017	0.007986	0.001347	3.07e-09	+	334070	106305	227765	1	risk diff	Neale-B_UKBB_EUR_2017
rs35105141	rs35105141	chr16:30057148	chr16:30045827	T	C	Body mass index	EFO_0004340	Neale B	UKBB	European	2017	0.02506	0.002449	1.4e-24	+	336107	0	336107	1	IVNT	Neale-B_UKBB_EUR_2017
rs362307	rs362307	chr4:3241845	chr4:3240118	T	C	Body mass index	EFO_0004340	Neale B	UKBB	European	2017	0.03135	0.004582	7.75e-12	+	336107	0	336107	1	IVNT	Neale-B_UKBB_EUR_2017
rs362307	rs362307	chr4:3241845	chr4:3240118	T	C	Qualifications: college or university degree	EFO_0004784	Neale B	UKBB	European	2017	-0.01228	0.002172	1.55e-08	-	334070	106305	227765	1	risk diff	Neale-B_UKBB_EUR_2017
rs3914188	rs3914188	chr3:184010048	chr3:184292260	G	C	Body mass index	EFO_0004340	Neale B	UKBB	European	2017	0.01609	0.002714	3.08e-09	+	336107	0	336107	1	IVNT	Neale-B_UKBB_EUR_2017
rs4500930	rs4500930	chr2:228985505	chr2:228120789	C	T	Body mass index	EFO_0004340	Neale B	UKBB	European	2017	-0.01687	0.00253	2.58e-11	-	336107	0	336107	1	IVNT	Neale-B_UKBB_EUR_2017
rs4500930	rs4500930	chr2:228985505	chr2:228120789	C	T	Qualifications: college or university degree	EFO_0004784	Neale B	UKBB	European	2017	0.006846	0.001199	1.14e-08	+	334070	106305	227765	1	risk diff	Neale-B_UKBB_EUR_2017
rs4800487	rs4800487	chr18:21083275	chr18:23503311	A	G	Body mass index	EFO_0004340	Neale B	UKBB	European	2017	0.01724	0.002418	1.01e-12	+	336107	0	336107	1	IVNT	Neale-B_UKBB_EUR_2017
rs489062	rs489062	chr10:99715744	chr10:97955987	A	G	Body mass index	EFO_0004340	Neale B	UKBB	European	2017	0.01823	0.002421	5.1e-14	+	336107	0	336107	1	IVNT	Neale-B_UKBB_EUR_2017
rs4940926	rs4940926	chr18:57732418	chr18:60065186	C	T	Body mass index	EFO_0004340	Akiyama M	28892062	East Asian	2017	-0.03257	0.004812	1.31e-11	-	173430	0	173430	3	IVNT	Akiyama-M_BMI_EAS_2017
rs4940926	rs4940926	chr18:57732418	chr18:60065186	C	T	Body mass index	EFO_0004340	Neale B	UKBB	European	2017	-0.04242	0.002722	1.01e-54	-	336107	0	336107	1	IVNT	Neale-B_UKBB_EUR_2017
rs56194430	rs56194430	chr5:67824690	chr5:68528863	C	T	Qualifications: college or university degree	EFO_0004784	Neale B	UKBB	European	2017	0.008508	0.001531	2.74e-08	+	334070	106305	227765	1	risk diff	Neale-B_UKBB_EUR_2017
rs61873510	rs61873510	chr10:102626510	chr10:100866753	G	T	Body mass index	EFO_0004340	Neale B	UKBB	European	2017	-0.01534	0.002623	4.94e-09	-	336107	0	336107	1	IVNT	Neale-B_UKBB_EUR_2017
rs62097995	rs62097995	chr18:50843233	chr18:53316863	A	T	Age completed full time education	EFO_0004784	Neale B	UKBB	European	2017	-0.01548	0.002452	2.76e-10	-	226899	0	226899	1	-	Neale-B_UKBB_EUR_2017
rs62304163	rs62304163	chr6:50778229	chr6:50810516	C	T	Body mass index	EFO_0004340	Neale B	UKBB	European	2017	-0.04872	0.006039	7.18e-16	-	336107	0	336107	1	IVNT	Neale-B_UKBB_EUR_2017
rs6699175	rs6699175	chr1:72514896	chr1:72049213	C	T	Qualifications: college or university degree	EFO_0004784	Neale B	UKBB	European	2017	-0.01344	0.001844	3.16e-13	-	334070	106305	227765	1	risk diff	Neale-B_UKBB_EUR_2017
rs6699175	rs6699175	chr1:72514896	chr1:72049213	C	T	Years of educational attainment	EFO_0004784	SSGAC	27225129	European	2016	-0.028	0.004	1.39e-11	-	328917	0	328917	64	years	SSGAC_EduYears_EUR_2016
rs6819372	rs6819372	chr4:67970101	chr4:67104383	A	G	Qualifications: A levels or as levels or equivalent	EFO_0004784	Neale B	UKBB	European	2017	-0.007764	0.001095	1.32e-12	-	334070	91710	242360	1	risk diff	Neale-B_UKBB_EUR_2017
rs6819372	rs6819372	chr4:67970101	chr4:67104383	A	G	Qualifications: college or university degree	EFO_0004784	Neale B	UKBB	European	2017	-0.007394	0.001142	9.51e-11	-	334070	106305	227765	1	risk diff	Neale-B_UKBB_EUR_2017
rs7302200	rs7302200	chr12:56449435	chr12:56055651	A	G	Body mass index	EFO_0004340	Neale B	UKBB	European	2017	-0.01626	0.002535	1.41e-10	-	336107	0	336107	1	IVNT	Neale-B_UKBB_EUR_2017
rs7302200	rs7302200	chr12:56449435	chr12:56055651	A	G	Qualifications: college or university degree	EFO_0004784	Neale B	UKBB	European	2017	0.007538	0.001201	3.48e-10	+	334070	106305	227765	1	risk diff	Neale-B_UKBB_EUR_2017
rs7302200	rs7302200	chr12:56449435	chr12:56055651	A	G	Qualifications: none	EFO_0004784	Neale B	UKBB	European	2017	-0.005626	0.0009739	7.62e-09	-	334070	57567	276503	1	risk diff	Neale-B_UKBB_EUR_2017
rs7302200	rs7302200	chr12:56449435	chr12:56055651	A	G	Years of educational attainment	EFO_0004784	SSGAC	27225129	European	2016	0.018	0.003	7.03e-12	+	328917	0	328917	64	years	SSGAC_EduYears_EUR_2016
rs73050128	rs73050128	chr7:1961882	chr7:1922246	A	C	Body mass index	EFO_0004340	Neale B	UKBB	European	2017	-0.02088	0.003265	1.63e-10	-	336107	0	336107	1	IVNT	Neale-B_UKBB_EUR_2017
rs73050128	rs73050128	chr7:1961882	chr7:1922246	A	C	Qualifications: college or university degree	EFO_0004784	Neale B	UKBB	European	2017	0.009076	0.001548	4.51e-09	+	334070	106305	227765	1	risk diff	Neale-B_UKBB_EUR_2017
rs7357754	rs7357754	chr9:92207308	chr9:89592393	A	G	Body mass index	EFO_0004340	Neale B	UKBB	European	2017	-0.01631	0.00241	1.32e-11	-	336107	0	336107	1	IVNT	Neale-B_UKBB_EUR_2017
rs7357754	rs7357754	chr9:92207308	chr9:89592393	A	G	Qualifications: college or university degree	EFO_0004784	Neale B	UKBB	European	2017	0.006857	0.001142	1.93e-09	+	334070	106305	227765	1	risk diff	Neale-B_UKBB_EUR_2017
rs76082653	rs76082653	chr3:49029468	chr3:48992035	C	T	Qualifications: college or university degree	EFO_0004784	Neale B	UKBB	European	2017	0.01798	0.0025	6.38e-13	+	334070	106305	227765	1	risk diff	Neale-B_UKBB_EUR_2017
rs7610856	rs7610856	chr3:71579022	chr3:71529871	A	C	Educational attainment years of education	EFO_0004784	SSGAC	27225129	European	2016	NA	NA	3e-08	NA	-	-	-	-	-	NHGRI-EBI_GWAS_Catalog
rs7610856	rs7610856	chr3:71579022	chr3:71529871	A	C	Qualifications: CSEs or equivalent	EFO_0004784	Neale B	UKBB	European	2017	-0.004668	0.0008425	3.02e-08	-	334070	44362	289708	1	risk diff	Neale-B_UKBB_EUR_2017
rs7610856	rs7610856	chr3:71579022	chr3:71529871	A	C	Qualifications: college or university degree	EFO_0004784	Neale B	UKBB	European	2017	0.008985	0.001155	7.51e-15	+	334070	106305	227765	1	risk diff	Neale-B_UKBB_EUR_2017
rs7610856	rs7610856	chr3:71579022	chr3:71529871	A	C	Qualifications: none	EFO_0004784	Neale B	UKBB	European	2017	-0.005258	0.0009369	2e-08	-	334070	57567	276503	1	risk diff	Neale-B_UKBB_EUR_2017
rs80255756	rs80255756	chr3:141285060	chr3:141566218	A	G	Body mass index	EFO_0004340	Neale B	UKBB	European	2017	0.03161	0.004946	1.65e-10	+	336107	0	336107	1	IVNT	Neale-B_UKBB_EUR_2017
rs9372625	rs9372625	chr6:98344031	chr6:97896155	A	G	Body mass index	EFO_0004340	Neale B	UKBB	European	2017	-0.01728	0.00248	3.25e-12	-	336107	0	336107	1	IVNT	Neale-B_UKBB_EUR_2017
rs9372625	rs9372625	chr6:98344031	chr6:97896155	A	G	Qualifications: A levels or as levels or equivalent	EFO_0004784	Neale B	UKBB	European	2017	0.009991	0.001127	7.66e-19	+	334070	91710	242360	1	risk diff	Neale-B_UKBB_EUR_2017
rs9372625	rs9372625	chr6:98344031	chr6:97896155	A	G	Qualifications: CSEs or equivalent	EFO_0004784	Neale B	UKBB	European	2017	-0.005252	0.0008573	9e-10	-	334070	44362	289708	1	risk diff	Neale-B_UKBB_EUR_2017
rs9372625	rs9372625	chr6:98344031	chr6:97896155	A	G	Qualifications: O levels or GCSEs or equivalent	EFO_0004784	Neale B	UKBB	European	2017	0.007889	0.001258	3.58e-10	+	334070	159730	174340	1	risk diff	Neale-B_UKBB_EUR_2017
rs9372625	rs9372625	chr6:98344031	chr6:97896155	A	G	Qualifications: college or university degree	EFO_0004784	Neale B	UKBB	European	2017	0.01454	0.001176	3.81e-35	+	334070	106305	227765	1	risk diff	Neale-B_UKBB_EUR_2017
rs9372625	rs9372625	chr6:98344031	chr6:97896155	A	G	Qualifications: none	EFO_0004784	Neale B	UKBB	European	2017	-0.008281	0.0009532	3.73e-18	-	334070	57567	276503	1	risk diff	Neale-B_UKBB_EUR_2017
rs9372625	rs9372625	chr6:98344031	chr6:97896155	A	G	Years of educational attainment in females	EFO_0004784	SSGAC	27225129	European	2016	0.024	0.003	2.8e-12	+	181443	0	181443	62	years	SSGAC_EduYears-F_EUR_2016
rs9372625	rs9372625	chr6:98344031	chr6:97896155	A	G	Years of educational attainment in males	EFO_0004784	SSGAC	27225129	European	2016	0.026	0.004	2.37e-11	+	147474	0	147474	6	years	SSGAC_EduYears-M_EUR_2016
rs9372625	rs9372625	chr6:98344031	chr6:97896155	A	G	Years of educational attainment	EFO_0004784	SSGAC	27225129	European	2016	0.024	0.003	1.39e-20	+	328917	0	328917	64	years	SSGAC_EduYears_EUR_2016
rs9537938	rs9537938	chr13:58653695	chr13:58079561	A	G	Qualifications: A levels or as levels or equivalent	EFO_0004784	Neale B	UKBB	European	2017	0.007266	0.001175	6.23e-10	+	334070	91710	242360	1	risk diff	Neale-B_UKBB_EUR_2017
rs9537938	rs9537938	chr13:58653695	chr13:58079561	A	G	Qualifications: college or university degree	EFO_0004784	Neale B	UKBB	European	2017	0.0103	0.001226	4.45e-17	+	334070	106305	227765	1	risk diff	Neale-B_UKBB_EUR_2017
rs9537938	rs9537938	chr13:58653695	chr13:58079561	A	G	Qualifications: none	EFO_0004784	Neale B	UKBB	European	2017	-0.006968	0.0009937	2.34e-12	-	334070	57567	276503	1	risk diff	Neale-B_UKBB_EUR_2017
rs9537938	rs9537938	chr13:58653695	chr13:58079561	A	G	Years of educational attainment in females	EFO_0004784	SSGAC	27225129	European	2016	0.021	0.004	1.6e-09	+	181443	0	181443	62	years	SSGAC_EduYears-F_EUR_2016
rs9537938	rs9537938	chr13:58653695	chr13:58079561	A	G	Years of educational attainment	EFO_0004784	SSGAC	27225129	European	2016	0.019	0.003	1.01e-12	+	328917	0	328917	64	years	SSGAC_EduYears_EUR_2016
rs9814516	rs9814516	chr3:85407980	chr3:85358830	G	T	Ever smoked	EFO_0006527	Neale B	UKBB	European	2017	-0.008892	0.001399	2.08e-10	-	336067	202585	133482	1	risk diff	Neale-B_UKBB_EUR_2017
rs9814516	rs9814516	chr3:85407980	chr3:85358830	G	T	Past tobacco smoking	EFO_0006527	Neale B	UKBB	European	2017	0.02665	0.003728	8.79e-13	+	310749	0	310749	1	-	Neale-B_UKBB_EUR_2017
rs9814516	rs9814516	chr3:85407980	chr3:85358830	G	T	Smoking status: previous	EFO_0006527	Neale B	UKBB	European	2017	-0.007947	0.001369	6.37e-09	-	336024	118419	217605	1	risk diff	Neale-B_UKBB_EUR_2017
rs9902512	rs9902512	chr17:47094274	chr17:49016912	C	G	Body mass index	EFO_0004340	Neale B	UKBB	European	2017	0.01883	0.002511	6.57e-14	+	336107	0	336107	1	IVNT	Neale-B_UKBB_EUR_2017
rs11164870	rs11164870	chr1:93552187	chr1:93086630	C	G	Qualifications: college or university degree	EFO_0004784	Neale B	UKBB	European	2017	-0.007496	0.001172	1.6e-10	-	334070	106305	227765	1	risk diff	Neale-B_UKBB_EUR_2017
rs1156954	rs1156954	chr7:117594838	chr7:117954784	A	G	Ever smoked	EFO_0006527	Neale B	UKBB	European	2017	0.007684	0.001277	1.77e-09	+	336067	202585	133482	1	risk diff	Neale-B_UKBB_EUR_2017
rs11715828	rs11715828	chr3:71531708	chr3:71482557	C	T	Qualifications: college or university degree	EFO_0004784	Neale B	UKBB	European	2017	0.006966	0.001142	1.06e-09	+	334070	106305	227765	1	risk diff	Neale-B_UKBB_EUR_2017
rs12295734	rs12295734	chr11:13292281	chr11:13270734	C	G	Body mass index	EFO_0004340	Neale B	UKBB	European	2017	0.01503	0.00264	1.24e-08	+	336107	0	336107	1	IVNT	Neale-B_UKBB_EUR_2017
rs1394094	rs1394094	chr3:136195788	chr3:136476946	T	A	Body mass index	EFO_0004340	Neale B	UKBB	European	2017	0.01579	0.002507	3.02e-10	+	336107	0	336107	1	IVNT	Neale-B_UKBB_EUR_2017
rs1453548	rs1453548	chr11:59192089	chr11:59424616	A	T	Ever smoked	EFO_0006527	Neale B	UKBB	European	2017	0.007159	0.001263	1.43e-08	+	336067	202585	133482	1	risk diff	Neale-B_UKBB_EUR_2017
rs34619	rs34619	chr5:60465365	chr5:61169538	G	A	Qualifications: college or university degree	EFO_0004784	Neale B	UKBB	European	2017	-0.009179	0.001148	1.29e-15	-	334070	106305	227765	1	risk diff	Neale-B_UKBB_EUR_2017
rs34619	rs34619	chr5:60465365	chr5:61169538	G	A	Qualifications: none	EFO_0004784	Neale B	UKBB	European	2017	0.007118	0.0009307	2.05e-14	+	334070	57567	276503	1	risk diff	Neale-B_UKBB_EUR_2017
rs34619	rs34619	chr5:60465365	chr5:61169538	G	A	Years of educational attainment	EFO_0004784	SSGAC	27225129	European	2016	-0.016	0.002	1.62e-10	-	328917	0	328917	64	years	SSGAC_EduYears_EUR_2016
rs6129076	rs6129076	chr20:59787651	chr20:61212595	C	T	Qualifications: college or university degree	EFO_0004784	Neale B	UKBB	European	2017	-0.007181	0.001217	3.59e-09	-	334070	106305	227765	1	risk diff	Neale-B_UKBB_EUR_2017
rs6265	rs6265	chr11:27679916	chr11:27658369	T	C	Body mass index females	EFO_0004340	Akiyama M	28892062	East Asian	2017	-0.04087	0.005314	1.45e-14	-	82438	0	82438	3	IVNT	Akiyama-M_BMI-F_EAS_2017
rs6265	rs6265	chr11:27679916	chr11:27658369	T	C	Body mass index males	EFO_0004340	Akiyama M	28892062	East Asian	2017	-0.03467	0.004896	1.44e-12	-	90992	0	90992	3	IVNT	Akiyama-M_BMI-M_EAS_2017
rs6265	rs6265	chr11:27679916	chr11:27658369	T	C	Body mass index	EFO_0004340	Akiyama M	28892062	East Asian	2017	-0.03777	0.003601	9.61e-26	-	173430	0	173430	3	IVNT	Akiyama-M_BMI_EAS_2017
rs6265	rs6265	chr11:27679916	chr11:27658369	T	C	Body mass index in physically active females	EFO_0004340	GIANT	28448500	Mixed	2017	-0.0406	0.0064	2.89e-10	-	88739	0	88739	53	IVNT	GIANT_BMI-Active-F_Mixed_2017
rs6265	rs6265	chr11:27679916	chr11:27658369	T	C	Body mass index in physically active indivdiuals	EFO_0004340	GIANT	28448500	European	2017	-0.0358	0.0053	1.26e-11	-	137218	0	137218	57	IVNT	GIANT_BMI-Active_EUR_2017
rs6265	rs6265	chr11:27679916	chr11:27658369	T	C	Body mass index in physically active indivdiuals	EFO_0004340	GIANT	28448500	Mixed	2017	-0.0386	0.0051	4.69e-14	-	149124	0	149124	60	IVNT	GIANT_BMI-Active_Mixed_2017
rs6265	rs6265	chr11:27679916	chr11:27658369	T	C	Body mass index in females greater than 50 years of age	EFO_0004340	GIANT	26426971	European	2015	-0.046	0.006	3.6e-14	-	103172	0	103172	114	IVNT	GIANT_BMI-F-GT-50_EUR_2015
rs6265	rs6265	chr11:27679916	chr11:27658369	T	C	Body mass index in females	EFO_0004340	GIANT	25673413	Mixed	2015	-0.0383	0.005	1.99e-14	-	171951	0	171951	107	IVNT	GIANT_BMI-F_Mixed_2015
rs6265	rs6265	chr11:27679916	chr11:27658369	T	C	Body mass index in physically inactive indivdiuals	EFO_0004340	GIANT	28448500	European	2017	-0.0578	0.0099	6.08e-09	-	39386	0	39386	57	IVNT	GIANT_BMI-Inactive_EUR_2017
rs6265	rs6265	chr11:27679916	chr11:27658369	T	C	Body mass index in males greater than 50 years of age	EFO_0004340	GIANT	26426971	European	2015	-0.044	0.0063	2.5e-12	-	90790	0	90790	114	IVNT	GIANT_BMI-M-GT-50_EUR_2015
rs6265	rs6265	chr11:27679916	chr11:27658369	T	C	Body mass index in males	EFO_0004340	GIANT	25673413	Mixed	2015	-0.0466	0.0051	1.09e-19	-	152862	0	152862	106	IVNT	GIANT_BMI-M_Mixed_2015
rs6265	rs6265	chr11:27679916	chr11:27658369	T	C	Body mass index in female non-smokers	EFO_0004340	GIANT	28443625	Mixed	2017	-0.0433	0.0067	1.04e-10	-	91691	0	91691	73	IVNT	GIANT_BMI-Non-smokers-F_Mixed_2017
rs6265	rs6265	chr11:27679916	chr11:27658369	T	C	Body mass index in male non-smokers	EFO_0004340	GIANT	28443625	Mixed	2017	-0.0377	0.0069	3.76e-08	-	77643	0	77643	72	IVNT	GIANT_BMI-Non-smokers-M_Mixed_2017
rs6265	rs6265	chr11:27679916	chr11:27658369	T	C	Body mass index in non-smokers	EFO_0004340	GIANT	28443625	European	2017	-0.0409	0.0053	8.58e-15	-	143922	0	143922	73	IVNT	GIANT_BMI-Non-smokers_EUR_2017
rs6265	rs6265	chr11:27679916	chr11:27658369	T	C	Body mass index in non-smokers	EFO_0004340	GIANT	28443625	Mixed	2017	-0.0413	0.005	1.31e-16	-	169334	0	169334	79	IVNT	GIANT_BMI-Non-smokers_Mixed_2017
rs6265	rs6265	chr11:27679916	chr11:27658369	T	C	Body mass index in smokers	EFO_0004340	GIANT	28443625	European	2017	-0.0607	0.0095	1.49e-10	-	42987	0	42987	73	IVNT	GIANT_BMI-Smokers_EUR_2017
rs6265	rs6265	chr11:27679916	chr11:27658369	T	C	Body mass index in smokers	EFO_0004340	GIANT	28443625	Mixed	2017	-0.0613	0.0092	2.49e-11	-	47750	0	47750	79	IVNT	GIANT_BMI-Smokers_Mixed_2017
rs6265	rs6265	chr11:27679916	chr11:27658369	T	C	Body mass index ajusted for physical activity in females	EFO_0004340	GIANT	28448500	Mixed	2017	-0.042	0.0058	6.67e-13	-	114497	0	114497	53	IVNT	GIANT_BMI-adjusted-PA-F_Mixed_2017
rs6265	rs6265	chr11:27679916	chr11:27658369	T	C	Body mass index adjsuted for physical activity in males	EFO_0004340	GIANT	28448500	Mixed	2017	-0.0423	0.0066	1.64e-10	-	82317	0	82317	52	IVNT	GIANT_BMI-adjusted-PA-M_Mixed_2017
rs6265	rs6265	chr11:27679916	chr11:27658369	T	C	Body mass index adjusted for physical activity	EFO_0004340	GIANT	28448500	European	2017	-0.0403	0.0048	3.17e-17	-	176786	0	176786	57	IVNT	GIANT_BMI-adjusted-PA_EUR_2017
rs6265	rs6265	chr11:27679916	chr11:27658369	T	C	Body mass index adjusted for physical activity	EFO_0004340	GIANT	28448500	Mixed	2017	-0.0422	0.0046	2.06e-20	-	196814	0	196814	60	IVNT	GIANT_BMI-adjusted-PA_Mixed_2017
rs6265	rs6265	chr11:27679916	chr11:27658369	T	C	Body mass index adjusted for smoking in females	EFO_0004340	GIANT	28443625	Mixed	2017	-0.0451	0.0059	2.54e-14	-	114783	0	114783	73	IVNT	GIANT_BMI-adjusted-Smoking-F_Mixed_2017
rs6265	rs6265	chr11:27679916	chr11:27658369	T	C	Body mass index adjusted for smoking in males	EFO_0004340	GIANT	28443625	Mixed	2017	-0.0405	0.0059	1.01e-11	-	102546	0	102546	72	IVNT	GIANT_BMI-adjusted-Smoking-M_Mixed_2017
rs6265	rs6265	chr11:27679916	chr11:27658369	T	C	Body mass index adjusted for smoking	EFO_0004340	GIANT	28443625	European	2017	-0.0428	0.0046	1.6e-20	-	187094	0	187094	73	IVNT	GIANT_BMI-adjusted-Smoking_EUR_2017
rs6265	rs6265	chr11:27679916	chr11:27658369	T	C	Body mass index adjusted for smoking	EFO_0004340	GIANT	28443625	Mixed	2017	-0.043	0.0044	8.13e-23	-	217329	0	217329	79	IVNT	GIANT_BMI-adjusted-Smoking_Mixed_2017
rs6265	rs6265	chr11:27679916	chr11:27658369	T	C	Body mass index	EFO_0004340	Speliotes EK	20935630	European	2010	NA	NA	1.88e-12	NA	123841	0	123841	46	IVNT	GIANT_BMI_EUR_2010
rs6265	rs6265	chr11:27679916	chr11:27658369	T	C	Body mass index	EFO_0004340	GIANT	23754948	European	2013	-0.04296	0.005618	2.06e-14	-	126552	0	126552	46	IVNT	GIANT_BMI_EUR_2013
rs6265	rs6265	chr11:27679916	chr11:27658369	T	C	Body mass index	EFO_0004340	GIANT	25673413	European	2015	-0.0424	0.0039	2.99e-27	-	322102	0	322102	114	IVNT	GIANT_BMI_EUR_2015
rs6265	rs6265	chr11:27679916	chr11:27658369	T	C	Body mass index	EFO_0004340	GIANT	29273807	European	2018	-0.041	0.0028	1.2e-48	-	449889	0	449889	112	IVNT	GIANT_BMI_EUR_2018
rs6265	rs6265	chr11:27679916	chr11:27658369	T	C	Body mass index	EFO_0004340	GIANT	25673413	Mixed	2015	-0.0428	0.0038	2.43e-29	-	339032	0	339032	125	IVNT	GIANT_BMI_Mixed_2015
rs6265	rs6265	chr11:27679916	chr11:27658369	T	C	Body mass index	EFO_0004340	GIANT	29273807	Mixed	2018	-0.041	0.0027	1.6e-51	-	526508	0	526508	123	IVNT	GIANT_BMI_Mixed_2018
rs6265	rs6265	chr11:27679916	chr11:27658369	T	C	Body mass index	EFO_0004340	Thorleifsson G	19079260	Mixed	2008	NA	NA	5.1e-10	NA	34416	-	-	-	-	GRASP
rs6265	rs6265	chr11:27679916	chr11:27658369	T	C	Body mass index	EFO_0004340	Speliotes EK	20935630	European	2010	NA	NA	1.88e-12	NA	123865	-	-	-	-	GRASP
rs6265	rs6265	chr11:27679916	chr11:27658369	T	C	Body mass index	EFO_0004340	Wen W	22344219	East Asian	2012	NA	NA	3.56e-13	NA	27715	-	-	-	-	GRASP
rs6265	rs6265	chr11:27679916	chr11:27658369	T	C	Body mass index	EFO_0004340	Guo	23001569	Mixed	2012	NA	NA	6.89e-11	NA	78436	-	-	-	-	GRASP
rs6265	rs6265	chr11:27679916	chr11:27658369	T	C	Nicotine dependence smoking ever smokers versus never smokers	EFO_0003768	TAG	20418890	European	2010	NA	NA	1.84e-08	NA	74035	-	-	-	-	GRASP
rs6265	rs6265	chr11:27679916	chr11:27658369	T	C	Nicotine dependence smoking ever smokers vs never smokers	EFO_0003768	David SP	22832964	African	2012	NA	NA	1.8e-08	NA	32389	-	-	-	-	GRASP
rs6265	rs6265	chr11:27679916	chr11:27658369	T	C	Body mass index	EFO_0004340	Thorleifsson G	19079260	Mixed	2008	-4.58	0.7364	5e-10	-	-	-	-	-	% SD	NHGRI-EBI_GWAS_Catalog
rs6265	rs6265	chr11:27679916	chr11:27658369	T	C	Body mass index	EFO_0004340	Akiyama M	28892062	East Asian	2017	0.04	0.002651	2e-51	+	-	-	-	-	kg/m	NHGRI-EBI_GWAS_Catalog
rs6265	rs6265	chr11:27679916	chr11:27658369	T	C	Smoking behavior	EFO_0004318	TAG	20418890	European	2010	-0.05827	0.01038	2e-08	-	-	-	-	-	log OR	NHGRI-EBI_GWAS_Catalog
rs6265	rs6265	chr11:27679916	chr11:27658369	T	C	Body mass index	EFO_0004340	Neale B	UKBB	European	2017	-0.04023	0.003062	2.04e-39	-	336107	0	336107	1	IVNT	Neale-B_UKBB_EUR_2017
rs6265	rs6265	chr11:27679916	chr11:27658369	T	C	Past tobacco smoking	EFO_0006527	Neale B	UKBB	European	2017	0.02492	0.004033	6.5e-10	+	310749	0	310749	1	-	Neale-B_UKBB_EUR_2017
rs6265	rs6265	chr11:27679916	chr11:27658369	T	C	Body mass index	EFO_0004340	Thorleifsson G	19079260	Mixed	2008	NA	NA	5e-10	NA	-	-	-	-	-	dbGaP
rs6265	rs6265	chr11:27679916	chr11:27658369	T	C	Smoking	EFO_0004318;EFO_0003768	TAG	20418890	European	2010	NA	NA	2e-08	NA	-	-	-	-	-	dbGaP
rs7012814	rs7012814	chr8:9173358	chr8:9315848	A	G	Body mass index	EFO_0004340	Neale B	UKBB	European	2017	0.01623	0.002423	2.11e-11	+	336107	0	336107	1	IVNT	Neale-B_UKBB_EUR_2017
rs9302428	rs9302428	chr16:24717600	chr16:24706279	C	G	Qualifications: college or university degree	EFO_0004784	Neale B	UKBB	European	2017	0.006785	0.001185	1.02e-08	+	334070	106305	227765	1	risk diff	Neale-B_UKBB_EUR_2017
rs9302428	rs9302428	chr16:24717600	chr16:24706279	C	G	Qualifications: none	EFO_0004784	Neale B	UKBB	European	2017	-0.005528	0.0009604	8.62e-09	-	334070	57567	276503	1	risk diff	Neale-B_UKBB_EUR_2017
rs9937354	rs9937354	chr16:53799847	chr16:53765935	A	G	Body mass index females	EFO_0004340	Akiyama M	28892062	East Asian	2017	0.06752	0.006297	7.94e-27	+	82438	0	82438	3	IVNT	Akiyama-M_BMI-F_EAS_2017
rs9937354	rs9937354	chr16:53799847	chr16:53765935	A	G	Body mass index males	EFO_0004340	Akiyama M	28892062	East Asian	2017	0.07102	0.005748	4.49e-35	+	90992	0	90992	3	IVNT	Akiyama-M_BMI-M_EAS_2017
rs9937354	rs9937354	chr16:53799847	chr16:53765935	A	G	Body mass index	EFO_0004340	Akiyama M	28892062	East Asian	2017	0.06902	0.004245	1.94e-59	+	173430	0	173430	3	IVNT	Akiyama-M_BMI_EAS_2017
rs9937354	rs9937354	chr16:53799847	chr16:53765935	A	G	Body mass index	EFO_0004340	Neale B	UKBB	European	2017	0.06839	0.00243	4.82e-174	+	336107	0	336107	1	IVNT	Neale-B_UKBB_EUR_2017
rs12245149	rs12245149	chr10:65321147	chr10:63561387	A	C	Age completed full time education	EFO_0004784	Neale B	UKBB	European	2017	-0.01449	0.002426	2.35e-09	-	226899	0	226899	1	-	Neale-B_UKBB_EUR_2017
rs12245149	rs12245149	chr10:65321147	chr10:63561387	A	C	Body mass index	EFO_0004340	Neale B	UKBB	European	2017	0.0149	0.002407	5.94e-10	+	336107	0	336107	1	IVNT	Neale-B_UKBB_EUR_2017
rs12245149	rs12245149	chr10:65321147	chr10:63561387	A	C	Qualifications: none	EFO_0004784	Neale B	UKBB	European	2017	0.006252	0.0009247	1.38e-11	+	334070	57567	276503	1	risk diff	Neale-B_UKBB_EUR_2017
rs12245149	rs12245149	chr10:65321147	chr10:63561387	A	C	Years of educational attainment	EFO_0004784	SSGAC	27225129	European	2016	-0.014	0.002	2.51e-08	-	328917	0	328917	64	years	SSGAC_EduYears_EUR_2016
rs139911	rs139911	chr22:40704052	chr22:40308048	C	T	Body mass index	EFO_0004340	Akiyama M	28892062	East Asian	2017	0.0252	0.003543	1.15e-12	+	173430	0	173430	3	IVNT	Akiyama-M_BMI_EAS_2017
rs139911	rs139911	chr22:40704052	chr22:40308048	C	T	Body mass index	EFO_0004340	Neale B	UKBB	European	2017	0.01414	0.002437	6.63e-09	+	336107	0	336107	1	IVNT	Neale-B_UKBB_EUR_2017
rs1422192	rs1422192	chr5:87959023	chr5:88663205	A	G	Body mass index	EFO_0004340	Akiyama M	28892062	East Asian	2017	0.02032	0.003567	1.23e-08	+	173430	0	173430	3	IVNT	Akiyama-M_BMI_EAS_2017
rs1422192	rs1422192	chr5:87959023	chr5:88663205	A	G	Body mass index	EFO_0004340	Neale B	UKBB	European	2017	0.02918	0.003305	1.05e-18	+	336107	0	336107	1	IVNT	Neale-B_UKBB_EUR_2017
rs1422192	rs1422192	chr5:87959023	chr5:88663205	A	G	Qualifications: college or university degree	EFO_0004784	Neale B	UKBB	European	2017	0.01007	0.001566	1.29e-10	+	334070	106305	227765	1	risk diff	Neale-B_UKBB_EUR_2017
rs4240672	rs4240672	chr8:10767917	chr8:10910407	A	G	Body mass index	EFO_0004340	Neale B	UKBB	European	2017	-0.01574	0.002401	5.49e-11	-	336107	0	336107	1	IVNT	Neale-B_UKBB_EUR_2017
rs444558	rs444558	chr9:102088185	chr9:99325903	A	G	Past tobacco smoking	EFO_0006527	Neale B	UKBB	European	2017	0.01792	0.003191	1.95e-08	+	310749	0	310749	1	-	Neale-B_UKBB_EUR_2017
rs4661151	rs4661151	chr1:155903408	chr1:155933617	C	T	Body mass index	EFO_0004340	Akiyama M	28892062	East Asian	2017	-0.0252	0.004537	2.8e-08	-	173430	0	173430	3	IVNT	Akiyama-M_BMI_EAS_2017
rs6135282	rs6135282	chr20:14841065	chr20:14860419	A	G	Qualifications: college or university degree	EFO_0004784	Neale B	UKBB	European	2017	0.006311	0.001151	4.15e-08	+	334070	106305	227765	1	risk diff	Neale-B_UKBB_EUR_2017
rs62396185	rs62396185	chr6:26180634	chr6:26180406	C	G	Body mass index	EFO_0004340	Neale B	UKBB	European	2017	-0.0155	0.002755	1.86e-08	-	336107	0	336107	1	IVNT	Neale-B_UKBB_EUR_2017
rs62396185	rs62396185	chr6:26180634	chr6:26180406	C	G	Pack years adult smoking as proportion of life span exposed to smoking	EFO_0004318	Neale B	UKBB	European	2017	-0.0311	0.005042	6.9e-10	-	101726	0	101726	1	IVNT	Neale-B_UKBB_EUR_2017
rs62396185	rs62396185	chr6:26180634	chr6:26180406	C	G	Pack years of smoking preview only	EFO_0004318;EFO_0006526	Neale B	UKBB	European	2017	-0.03341	0.005025	2.98e-11	-	101726	0	101726	1	IVNT	Neale-B_UKBB_EUR_2017
rs62396185	rs62396185	chr6:26180634	chr6:26180406	C	G	Qualifications: A levels or as levels or equivalent	EFO_0004784	Neale B	UKBB	European	2017	0.007649	0.001251	9.82e-10	+	334070	91710	242360	1	risk diff	Neale-B_UKBB_EUR_2017
rs62396185	rs62396185	chr6:26180634	chr6:26180406	C	G	Qualifications: college or university degree	EFO_0004784	Neale B	UKBB	European	2017	0.009747	0.001305	8.29e-14	+	334070	106305	227765	1	risk diff	Neale-B_UKBB_EUR_2017
rs7174121	rs7174121	chr15:46566636	chr15:46274438	A	G	Body mass index	EFO_0004340	Neale B	UKBB	European	2017	-0.01339	0.002437	3.91e-08	-	336107	0	336107	1	IVNT	Neale-B_UKBB_EUR_2017
rs7297175	rs7297175	chr12:56473808	chr12:56080024	C	T	Body mass index	EFO_0004340	Neale B	UKBB	European	2017	0.01351	0.002425	2.51e-08	+	336107	0	336107	1	IVNT	Neale-B_UKBB_EUR_2017
rs7297175	rs7297175	chr12:56473808	chr12:56080024	C	T	Qualifications: college or university degree	EFO_0004784	Neale B	UKBB	European	2017	-0.007567	0.001149	4.54e-11	-	334070	106305	227765	1	risk diff	Neale-B_UKBB_EUR_2017
rs7297175	rs7297175	chr12:56473808	chr12:56080024	C	T	Qualifications: none	EFO_0004784	Neale B	UKBB	European	2017	0.005784	0.0009316	5.36e-10	+	334070	57567	276503	1	risk diff	Neale-B_UKBB_EUR_2017
rs7297175	rs7297175	chr12:56473808	chr12:56080024	C	T	Years of educational attainment	EFO_0004784	SSGAC	27225129	European	2016	-0.014	0.003	1.47e-08	-	328917	0	328917	64	years	SSGAC_EduYears_EUR_2016
rs7531118	rs7531118	chr1:72837239	chr1:72371556	C	T	Body mass index in physically active indivdiuals	EFO_0004340	GIANT	28448500	European	2017	0.0265	0.0043	5.67e-10	+	136249	0	136249	57	IVNT	GIANT_BMI-Active_EUR_2017
rs7531118	rs7531118	chr1:72837239	chr1:72371556	C	T	Body mass index in physically active indivdiuals	EFO_0004340	GIANT	28448500	Mixed	2017	0.0264	0.0042	2.41e-10	+	146812	0	146812	60	IVNT	GIANT_BMI-Active_Mixed_2017
rs7531118	rs7531118	chr1:72837239	chr1:72371556	C	T	Body mass index in females greater than 50 years of age	EFO_0004340	GIANT	26426971	European	2015	0.029	0.0048	2.2e-09	+	104086	0	104086	114	IVNT	GIANT_BMI-F-GT-50_EUR_2015
rs7531118	rs7531118	chr1:72837239	chr1:72371556	C	T	Body mass index in females less than or equal to 50 years of age	EFO_0004340	GIANT	26426971	European	2015	0.039	0.0062	2.5e-10	+	63865	0	63865	114	IVNT	GIANT_BMI-F-LE-50_EUR_2015
rs7531118	rs7531118	chr1:72837239	chr1:72371556	C	T	Body mass index in females	EFO_0004340	GIANT	23754948	European	2013	0.038	0.0064	3.04e-09	+	67951	0	67951	46	IVNT	GIANT_BMI-F_EUR_2013
rs7531118	rs7531118	chr1:72837239	chr1:72371556	C	T	Body mass index in females	EFO_0004340	GIANT	25673413	Mixed	2015	0.0341	0.0041	3.9e-17	+	171610	0	171610	107	IVNT	GIANT_BMI-F_Mixed_2015
rs7531118	rs7531118	chr1:72837239	chr1:72371556	C	T	Body mass index in males greater than 50 years of age	EFO_0004340	GIANT	26426971	European	2015	0.031	0.0051	1.3e-09	+	91613	0	91613	114	IVNT	GIANT_BMI-M-GT-50_EUR_2015
rs7531118	rs7531118	chr1:72837239	chr1:72371556	C	T	Body mass index in males	EFO_0004340	GIANT	23754948	European	2013	0.038	0.0067	1.28e-08	+	58611	0	58611	46	IVNT	GIANT_BMI-M_EUR_2013
rs7531118	rs7531118	chr1:72837239	chr1:72371556	C	T	Body mass index in males	EFO_0004340	GIANT	25673413	Mixed	2015	0.0328	0.0042	6.04e-15	+	152158	0	152158	106	IVNT	GIANT_BMI-M_Mixed_2015
rs7531118	rs7531118	chr1:72837239	chr1:72371556	C	T	Body mass index in non-smokers	EFO_0004340	GIANT	28443625	European	2017	0.0258	0.0043	2.24e-09	+	144080	0	144080	73	IVNT	GIANT_BMI-Non-smokers_EUR_2017
rs7531118	rs7531118	chr1:72837239	chr1:72371556	C	T	Body mass index in non-smokers	EFO_0004340	GIANT	28443625	Mixed	2017	0.025	0.004	6.64e-10	+	168405	0	168405	79	IVNT	GIANT_BMI-Non-smokers_Mixed_2017
rs7531118	rs7531118	chr1:72837239	chr1:72371556	C	T	Body mass index in smokers	EFO_0004340	GIANT	28443625	European	2017	0.0423	0.0077	3.39e-08	+	43293	0	43293	73	IVNT	GIANT_BMI-Smokers_EUR_2017
rs7531118	rs7531118	chr1:72837239	chr1:72371556	C	T	Body mass index in smokers	EFO_0004340	GIANT	28443625	Mixed	2017	0.0428	0.0074	7.49e-09	+	48033	0	48033	79	IVNT	GIANT_BMI-Smokers_Mixed_2017
rs7531118	rs7531118	chr1:72837239	chr1:72371556	C	T	Body mass index tails	EFO_0004340	GIANT	23563607	European	2013	0.15	0.026	2.1e-08	+	15823	7838	7984	51	log OR	GIANT_BMI-Tails_EUR_2013
rs7531118	rs7531118	chr1:72837239	chr1:72371556	C	T	Body mass index ajusted for physical activity in females	EFO_0004340	GIANT	28448500	Mixed	2017	0.029	0.0047	8.46e-10	+	111988	0	111988	53	IVNT	GIANT_BMI-adjusted-PA-F_Mixed_2017
rs7531118	rs7531118	chr1:72837239	chr1:72371556	C	T	Body mass index adjsuted for physical activity in males	EFO_0004340	GIANT	28448500	Mixed	2017	0.0297	0.0054	3.84e-08	+	81788	0	81788	52	IVNT	GIANT_BMI-adjusted-PA-M_Mixed_2017
rs7531118	rs7531118	chr1:72837239	chr1:72371556	C	T	Body mass index adjusted for physical activity	EFO_0004340	GIANT	28448500	European	2017	0.0298	0.0039	1.62e-14	+	175523	0	175523	57	IVNT	GIANT_BMI-adjusted-PA_EUR_2017
rs7531118	rs7531118	chr1:72837239	chr1:72371556	C	T	Body mass index adjusted for physical activity	EFO_0004340	GIANT	28448500	Mixed	2017	0.0293	0.0037	3.15e-15	+	193776	0	193776	60	IVNT	GIANT_BMI-adjusted-PA_Mixed_2017
rs7531118	rs7531118	chr1:72837239	chr1:72371556	C	T	Body mass index adjusted for smoking in males	EFO_0004340	GIANT	28443625	Mixed	2017	0.0298	0.0049	1.18e-09	+	102735	0	102735	72	IVNT	GIANT_BMI-adjusted-Smoking-M_Mixed_2017
rs7531118	rs7531118	chr1:72837239	chr1:72371556	C	T	Body mass index adjusted for smoking	EFO_0004340	GIANT	28443625	European	2017	0.0282	0.0037	4.52e-14	+	187299	0	187299	73	IVNT	GIANT_BMI-adjusted-Smoking_EUR_2017
rs7531118	rs7531118	chr1:72837239	chr1:72371556	C	T	Body mass index adjusted for smoking	EFO_0004340	GIANT	28443625	Mixed	2017	0.0278	0.0035	2.74e-15	+	215892	0	215892	79	IVNT	GIANT_BMI-adjusted-Smoking_Mixed_2017
rs7531118	rs7531118	chr1:72837239	chr1:72371556	C	T	Body mass index	EFO_0004340	Speliotes EK	20935630	European	2010	NA	NA	6.38e-14	NA	123852	0	123852	46	IVNT	GIANT_BMI_EUR_2010
rs7531118	rs7531118	chr1:72837239	chr1:72371556	C	T	Body mass index	EFO_0004340	GIANT	23754948	European	2013	0.038	0.004628	2.19e-16	+	126563	0	126563	46	IVNT	GIANT_BMI_EUR_2013
rs7531118	rs7531118	chr1:72837239	chr1:72371556	C	T	Body mass index	EFO_0004340	GIANT	25673413	European	2015	0.033	0.0032	9.74e-25	+	321056	0	321056	114	IVNT	GIANT_BMI_EUR_2015
rs7531118	rs7531118	chr1:72837239	chr1:72371556	C	T	Body mass index	EFO_0004340	GIANT	25673413	Mixed	2015	0.0331	0.003	1.88e-28	+	338123	0	338123	125	IVNT	GIANT_BMI_Mixed_2015
rs7531118	rs7531118	chr1:72837239	chr1:72371556	C	T	Body mass index	EFO_0004340	Speliotes EK	20935630	European	2010	NA	NA	6.38e-14	NA	123865	-	-	-	-	GRASP
rs7531118	rs7531118	chr1:72837239	chr1:72371556	C	T	Body mass index	EFO_0008002;EFO_0004340	GIANT	28448500	European	2017	0.029	0.004719	8e-10	+	-	-	-	-	kg/m	NHGRI-EBI_GWAS_Catalog
rs7531118	rs7531118	chr1:72837239	chr1:72371556	C	T	Body mass index	EFO_0004340	Neale B	UKBB	European	2017	0.02005	0.002424	1.33e-16	+	336107	0	336107	1	IVNT	Neale-B_UKBB_EUR_2017
rs7531118	rs7531118	chr1:72837239	chr1:72371556	C	T	Qualifications: college or university degree	EFO_0004784	Neale B	UKBB	European	2017	0.008878	0.001149	1.09e-14	+	334070	106305	227765	1	risk diff	Neale-B_UKBB_EUR_2017
rs77165542	rs77165542	chr2:430975	chr2:430975	C	T	Body mass index	EFO_0004340	Neale B	UKBB	European	2017	0.09532	0.00657	1.12e-47	+	336107	0	336107	1	IVNT	Neale-B_UKBB_EUR_2017
rs9538137	rs9538137	chr13:59172673	chr13:58598539	C	G	Body mass index	EFO_0004340	Neale B	UKBB	European	2017	-0.01641	0.002853	8.88e-09	-	336107	0	336107	1	IVNT	Neale-B_UKBB_EUR_2017
rs10468280	rs10468280	chr16:53827479	chr16:53793567	A	G	Body mass index females	EFO_0004340	Akiyama M	28892062	East Asian	2017	-0.07744	0.00657	4.62e-32	-	82438	0	82438	3	IVNT	Akiyama-M_BMI-F_EAS_2017
rs10468280	rs10468280	chr16:53827479	chr16:53793567	A	G	Body mass index males	EFO_0004340	Akiyama M	28892062	East Asian	2017	-0.08049	0.005995	4.2e-41	-	90992	0	90992	3	IVNT	Akiyama-M_BMI-M_EAS_2017
rs10468280	rs10468280	chr16:53827479	chr16:53793567	A	G	Body mass index	EFO_0004340	Akiyama M	28892062	East Asian	2017	-0.0788	0.004428	7.87e-71	-	173430	0	173430	3	IVNT	Akiyama-M_BMI_EAS_2017
rs10468280	rs10468280	chr16:53827479	chr16:53793567	A	G	Body mass index	EFO_0004340	Neale B	UKBB	European	2017	-0.07008	0.002458	1.49e-178	-	336107	0	336107	1	IVNT	Neale-B_UKBB_EUR_2017
rs3004179	rs3004179	chr6:98513032	chr6:98065156	A	G	Body mass index	EFO_0004340	Neale B	UKBB	European	2017	-0.01829	0.002451	8.37e-14	-	336107	0	336107	1	IVNT	Neale-B_UKBB_EUR_2017
rs3004179	rs3004179	chr6:98513032	chr6:98065156	A	G	Qualifications: A levels or as levels or equivalent	EFO_0004784	Neale B	UKBB	European	2017	0.008701	0.001113	5.53e-15	+	334070	91710	242360	1	risk diff	Neale-B_UKBB_EUR_2017
rs3004179	rs3004179	chr6:98513032	chr6:98065156	A	G	Qualifications: CSEs or equivalent	EFO_0004784	Neale B	UKBB	European	2017	-0.005248	0.0008469	5.76e-10	-	334070	44362	289708	1	risk diff	Neale-B_UKBB_EUR_2017
rs3004179	rs3004179	chr6:98513032	chr6:98065156	A	G	Qualifications: college or university degree	EFO_0004784	Neale B	UKBB	European	2017	0.0142	0.001161	2.18e-34	+	334070	106305	227765	1	risk diff	Neale-B_UKBB_EUR_2017
rs3004179	rs3004179	chr6:98513032	chr6:98065156	A	G	Qualifications: none	EFO_0004784	Neale B	UKBB	European	2017	-0.007566	0.0009417	9.49e-16	-	334070	57567	276503	1	risk diff	Neale-B_UKBB_EUR_2017
rs3004179	rs3004179	chr6:98513032	chr6:98065156	A	G	Years of educational attainment in females	EFO_0004784	SSGAC	27225129	European	2016	0.024	0.003	5.81e-13	+	181443	0	181443	62	years	SSGAC_EduYears-F_EUR_2016
rs3004179	rs3004179	chr6:98513032	chr6:98065156	A	G	Years of educational attainment in males	EFO_0004784	SSGAC	27225129	European	2016	0.024	0.004	1.17e-10	+	147474	0	147474	6	years	SSGAC_EduYears-M_EUR_2016
rs3004179	rs3004179	chr6:98513032	chr6:98065156	A	G	Years of educational attainment	EFO_0004784	SSGAC	27225129	European	2016	0.023	0.003	2.42e-20	+	328917	0	328917	64	years	SSGAC_EduYears_EUR_2016
rs10060023	rs10060023	chr5:124304677	chr5:124968984	C	T	Qualifications: college or university degree	EFO_0004784	Neale B	UKBB	European	2017	-0.006886	0.001203	1.05e-08	-	334070	106305	227765	1	risk diff	Neale-B_UKBB_EUR_2017
rs1051730	rs1051730	chr15:78894339	chr15:78601997	G	A	Nicotine dependence smoking	EFO_0003768	Thorgeirsson TE	18385739	European	2008	NA	NA	6.7e-14	NA	10995	-	-	-	-	GRASP
rs1051730	rs1051730	chr15:78894339	chr15:78601997	G	A	Nicotine dependence smoking	EFO_0003768	Lettre G	21347282	African	2011	NA	NA	6e-20	NA	8090	-	-	-	-	GRASP
rs1051730	rs1051730	chr15:78894339	chr15:78601997	G	A	Nicotine dependence smoking 4 on Fagerstrom Test andor 3 or more of DSM IV criteria	EFO_0003768	Thorgeirsson TE	20418888	European	2010	NA	NA	1.3e-09	NA	31266	-	-	-	-	GRASP
rs1051730	rs1051730	chr15:78894339	chr15:78601997	G	A	Nicotine dependence smoking cigarettes per day	EFO_0003768	Caporaso N	19247474	European	2009	NA	NA	5e-32	NA	4611	-	-	-	-	GRASP
rs1051730	rs1051730	chr15:78894339	chr15:78601997	G	A	Nicotine dependence smoking cigarettes per day	EFO_0003768	Thorgeirsson TE	20418888	European	2010	NA	NA	2.4e-69	NA	31266	-	-	-	-	GRASP
rs1051730	rs1051730	chr15:78894339	chr15:78601997	G	A	Nicotine dependence smoking cigarettes per day	EFO_0003768	Liu JZ	20418889	European	2010	NA	NA	1.71e-66	NA	41150	-	-	-	-	GRASP
rs1051730	rs1051730	chr15:78894339	chr15:78601997	G	A	Nicotine dependence smoking cigarettes per day	EFO_0003768	TAG	20418890	European	2010	NA	NA	2.75e-73	NA	74035	-	-	-	-	GRASP
rs1051730	rs1051730	chr15:78894339	chr15:78601997	G	A	Nicotine dependence smoking cigarettes per day	EFO_0003768	David SP	22832964	African	2012	NA	NA	2.8e-75	NA	32389	-	-	-	-	GRASP
rs1051730	rs1051730	chr15:78894339	chr15:78601997	G	A	Nicotine dependence smoking quantity	EFO_0003768	Thorgeirsson TE	18385739	European	2008	NA	NA	5e-16	NA	10995	-	-	-	-	GRASP
rs1051730	rs1051730	chr15:78894339	chr15:78601997	G	A	Smoking behavior	EFO_0004318	Thorgeirsson TE	20418888	European	2010	-0.8	0.04542	2e-69	-	-	-	-	-	CPD increase	NHGRI-EBI_GWAS_Catalog
rs1051730	rs1051730	chr15:78894339	chr15:78601997	G	A	Smoking behavior	EFO_0004318	Liu JZ	20418889	European	2010	0.08	0.004647	2e-66	+	-	-	-	-	unit decrease	NHGRI-EBI_GWAS_Catalog
rs1051730	rs1051730	chr15:78894339	chr15:78601997	G	A	Smoking behavior	EFO_0004318	TAG	20418890	European	2010	1.02	0.05634	3e-73	+	-	-	-	-	CPD decrease	NHGRI-EBI_GWAS_Catalog
rs1051730	rs1051730	chr15:78894339	chr15:78601997	G	A	Smoking status heavy vs light	EFO_0005671	Saccone NL	28520984	Hispanic	2017	-0.2927	0.05215	2e-08	-	-	-	-	-	log OR	NHGRI-EBI_GWAS_Catalog
rs1051730	rs1051730	chr15:78894339	chr15:78601997	G	A	Difficulty not smoking for 1 day	EFO_0005671	Neale B	UKBB	European	2017	-0.09011	0.008882	3.91e-24	-	23332	0	23332	1	-	Neale-B_UKBB_EUR_2017
rs1051730	rs1051730	chr15:78894339	chr15:78601997	G	A	Light smokers, at least 100 smokes in lifetime	EFO_0006527	Neale B	UKBB	European	2017	0.02791	0.00249	3.87e-29	+	90517	41027	49490	1	risk diff	Neale-B_UKBB_EUR_2017
rs1051730	rs1051730	chr15:78894339	chr15:78601997	G	A	Number of cigarettes currently smoked daily	EFO_0005671	Neale B	UKBB	European	2017	-0.07739	0.007044	5.19e-28	-	23205	0	23205	1	-	Neale-B_UKBB_EUR_2017
rs1051730	rs1051730	chr15:78894339	chr15:78601997	G	A	Number of cigarettes previously smoked daily	EFO_0005671	Neale B	UKBB	European	2017	-0.08418	0.004582	3.28e-75	-	78291	0	78291	1	-	Neale-B_UKBB_EUR_2017
rs1051730	rs1051730	chr15:78894339	chr15:78601997	G	A	Pack years adult smoking as proportion of life span exposed to smoking	EFO_0004318	Neale B	UKBB	European	2017	-0.08545	0.004632	7.39e-76	-	101726	0	101726	1	IVNT	Neale-B_UKBB_EUR_2017
rs1051730	rs1051730	chr15:78894339	chr15:78601997	G	A	Pack years of smoking preview only	EFO_0004318;EFO_0006526	Neale B	UKBB	European	2017	-0.0788	0.004618	3.35e-65	-	101726	0	101726	1	IVNT	Neale-B_UKBB_EUR_2017
rs1051730	rs1051730	chr15:78894339	chr15:78601997	G	A	Smoking	EFO_0004318;EFO_0003768	Thorgeirsson TE	20418888	European	2010	NA	NA	2e-69	NA	-	-	-	-	-	dbGaP
rs1051730	rs1051730	chr15:78894339	chr15:78601997	G	A	Smoking	EFO_0004318;EFO_0003768	Liu JZ	20418889	European	2010	NA	NA	2e-66	NA	-	-	-	-	-	dbGaP
rs1051730	rs1051730	chr15:78894339	chr15:78601997	G	A	Smoking	EFO_0004318;EFO_0003768	TAG	20418890	European	2010	NA	NA	3e-73	NA	-	-	-	-	-	dbGaP
rs1062633	rs1062633	chr3:49924940	chr3:49887507	T	C	Body mass index	EFO_0004340	GIANT	29273807	European	2018	-0.017	0.0023	1.2e-13	-	449889	0	449889	112	IVNT	GIANT_BMI_EUR_2018
rs1062633	rs1062633	chr3:49924940	chr3:49887507	T	C	Body mass index	EFO_0004340	GIANT	29273807	Mixed	2018	-0.015	0.0021	1.2e-12	-	526508	0	526508	123	IVNT	GIANT_BMI_Mixed_2018
rs1062633	rs1062633	chr3:49924940	chr3:49887507	T	C	Age completed full time education	EFO_0004784	Neale B	UKBB	European	2017	0.01496	0.002427	7.18e-10	+	226899	0	226899	1	-	Neale-B_UKBB_EUR_2017
rs1062633	rs1062633	chr3:49924940	chr3:49887507	T	C	Body mass index	EFO_0004340	Neale B	UKBB	European	2017	-0.03135	0.002403	6.67e-39	-	336107	0	336107	1	IVNT	Neale-B_UKBB_EUR_2017
rs1062633	rs1062633	chr3:49924940	chr3:49887507	T	C	Qualifications: A levels or as levels or equivalent	EFO_0004784	Neale B	UKBB	European	2017	0.01051	0.001092	6.22e-22	+	334070	91710	242360	1	risk diff	Neale-B_UKBB_EUR_2017
rs1062633	rs1062633	chr3:49924940	chr3:49887507	T	C	Qualifications: college or university degree	EFO_0004784	Neale B	UKBB	European	2017	0.0137	0.001139	2.56e-33	+	334070	106305	227765	1	risk diff	Neale-B_UKBB_EUR_2017
rs1062633	rs1062633	chr3:49924940	chr3:49887507	T	C	Qualifications: none	EFO_0004784	Neale B	UKBB	European	2017	-0.006533	0.0009234	1.49e-12	-	334070	57567	276503	1	risk diff	Neale-B_UKBB_EUR_2017
rs1062633	rs1062633	chr3:49924940	chr3:49887507	T	C	Years of educational attainment in females	EFO_0004784	SSGAC	27225129	European	2016	0.024	0.003	9.61e-13	+	181443	0	181443	62	years	SSGAC_EduYears-F_EUR_2016
rs1062633	rs1062633	chr3:49924940	chr3:49887507	T	C	Years of educational attainment in males	EFO_0004784	SSGAC	27225129	European	2016	0.022	0.004	2.09e-09	+	147474	0	147474	6	years	SSGAC_EduYears-M_EUR_2016
rs1062633	rs1062633	chr3:49924940	chr3:49887507	T	C	Years of educational attainment	EFO_0004784	SSGAC	27225129	European	2016	0.022	0.002	1.6e-18	+	328917	0	328917	64	years	SSGAC_EduYears_EUR_2016
rs11678980	rs11678980	chr2:162101261	chr2:161244750	A	G	Qualifications: A levels or as levels or equivalent	EFO_0004784	Neale B	UKBB	European	2017	-0.006396	0.001132	1.6e-08	-	334070	91710	242360	1	risk diff	Neale-B_UKBB_EUR_2017
rs11678980	rs11678980	chr2:162101261	chr2:161244750	A	G	Qualifications: college or university degree	EFO_0004784	Neale B	UKBB	European	2017	-0.009756	0.001181	1.43e-16	-	334070	106305	227765	1	risk diff	Neale-B_UKBB_EUR_2017
rs11678980	rs11678980	chr2:162101261	chr2:161244750	A	G	Years of educational attainment	EFO_0004784	SSGAC	27225129	European	2016	-0.015	0.003	7.17e-09	-	328917	0	328917	64	years	SSGAC_EduYears_EUR_2016
rs12928131	rs12928131	chr16:342771	chr16:292771	C	T	Body mass index	EFO_0004340	Neale B	UKBB	European	2017	0.01807	0.003232	2.27e-08	+	336107	0	336107	1	IVNT	Neale-B_UKBB_EUR_2017
rs4547132	rs4547132	chr11:112832813	chr11:112962091	C	T	Ever smoked	EFO_0006527	Neale B	UKBB	European	2017	-0.0125	0.001344	1.36e-20	-	336067	202585	133482	1	risk diff	Neale-B_UKBB_EUR_2017
rs4547132	rs4547132	chr11:112832813	chr11:112962091	C	T	Past tobacco smoking	EFO_0006527	Neale B	UKBB	European	2017	0.03111	0.003583	3.92e-18	+	310749	0	310749	1	-	Neale-B_UKBB_EUR_2017
rs4547132	rs4547132	chr11:112832813	chr11:112962091	C	T	Smoking status: previous	EFO_0006527	Neale B	UKBB	European	2017	-0.008613	0.001314	5.67e-11	-	336024	118419	217605	1	risk diff	Neale-B_UKBB_EUR_2017
rs4627402	rs4627402	chr17:43932741	chr17:45855375	C	T	Qualifications: college or university degree	EFO_0004784	Neale B	UKBB	European	2017	0.009053	0.001375	4.54e-11	+	334070	106305	227765	1	risk diff	Neale-B_UKBB_EUR_2017
rs7046351	rs7046351	chr9:15664421	chr9:15664423	A	T	Body mass index	EFO_0004340	Neale B	UKBB	European	2017	0.01915	0.002405	1.68e-15	+	336107	0	336107	1	IVNT	Neale-B_UKBB_EUR_2017
rs7625597	rs7625597	chr3:18152465	chr3:18110973	C	T	Qualifications: other professional qualifications	EFO_0004784	Neale B	UKBB	European	2017	0.006367	0.001122	1.4e-08	+	334070	97524	236546	1	risk diff	Neale-B_UKBB_EUR_2017
rs77779142	rs77779142	chr11:65599656	chr11:65832185	C	T	Body mass index	EFO_0004340	Neale B	UKBB	European	2017	-0.02191	0.003222	1.04e-11	-	336107	0	336107	1	IVNT	Neale-B_UKBB_EUR_2017
rs811041	rs811041	chr6:26226032	chr6:26225804	C	G	Pack years adult smoking as proportion of life span exposed to smoking	EFO_0004318	Neale B	UKBB	European	2017	0.02889	0.004894	3.61e-09	+	101726	0	101726	1	IVNT	Neale-B_UKBB_EUR_2017
rs811041	rs811041	chr6:26226032	chr6:26225804	C	G	Pack years of smoking preview only	EFO_0004318;EFO_0006526	Neale B	UKBB	European	2017	0.03155	0.004878	1e-10	+	101726	0	101726	1	IVNT	Neale-B_UKBB_EUR_2017
rs811041	rs811041	chr6:26226032	chr6:26225804	C	G	Qualifications: A levels or as levels or equivalent	EFO_0004784	Neale B	UKBB	European	2017	-0.007654	0.001215	3e-10	-	334070	91710	242360	1	risk diff	Neale-B_UKBB_EUR_2017
rs811041	rs811041	chr6:26226032	chr6:26225804	C	G	Qualifications: college or university degree	EFO_0004784	Neale B	UKBB	European	2017	-0.009654	0.001267	2.61e-14	-	334070	106305	227765	1	risk diff	Neale-B_UKBB_EUR_2017
rs9997448	rs9997448	chr4:140870515	chr4:139949361	C	T	Body mass index	EFO_0004340	Neale B	UKBB	European	2017	0.01437	0.002489	7.77e-09	+	336107	0	336107	1	IVNT	Neale-B_UKBB_EUR_2017
rs9997448	rs9997448	chr4:140870515	chr4:139949361	C	T	Years of educational attainment	EFO_0004784	SSGAC	27225129	European	2016	-0.015	0.003	4.36e-09	-	328917	0	328917	64	years	SSGAC_EduYears_EUR_2016
rs10129582	rs10129582	chr14:99704427	chr14:99238090	A	G	Body mass index	EFO_0004340	Neale B	UKBB	European	2017	0.01364	0.002437	2.18e-08	+	336107	0	336107	1	IVNT	Neale-B_UKBB_EUR_2017
rs12550717	rs12550717	chr8:10266706	chr8:10409196	A	G	Body mass index	EFO_0004340	Neale B	UKBB	European	2017	0.01378	0.002486	3.01e-08	+	336107	0	336107	1	IVNT	Neale-B_UKBB_EUR_2017
rs1421085	rs1421085	chr16:53800954	chr16:53767042	C	T	Body mass index females	EFO_0004340	Akiyama M	28892062	East Asian	2017	0.07861	0.00654	2.82e-33	+	82438	0	82438	3	IVNT	Akiyama-M_BMI-F_EAS_2017
rs1421085	rs1421085	chr16:53800954	chr16:53767042	C	T	Body mass index males	EFO_0004340	Akiyama M	28892062	East Asian	2017	0.08008	0.005966	4.42e-41	+	90992	0	90992	3	IVNT	Akiyama-M_BMI-M_EAS_2017
rs1421085	rs1421085	chr16:53800954	chr16:53767042	C	T	Body mass index	EFO_0004340	Akiyama M	28892062	East Asian	2017	0.07898	0.004407	8.41e-72	+	173430	0	173430	3	IVNT	Akiyama-M_BMI_EAS_2017
rs1421085	rs1421085	chr16:53800954	chr16:53767042	C	T	Childhood BMI	EFO_0004340	EGGC	26604143	European	2016	0.0734	0.0082	3.2e-19	+	33427	0	33427	20	SDS	EGGC_Childhood-BMI_EUR_2016
rs1421085	rs1421085	chr16:53800954	chr16:53767042	C	T	Body mass index in physically active females	EFO_0004340	GIANT	28448500	Mixed	2017	0.0686	0.0053	6.13e-38	+	83585	0	83585	53	IVNT	GIANT_BMI-Active-F_Mixed_2017
rs1421085	rs1421085	chr16:53800954	chr16:53767042	C	T	Body mass index in physically active males	EFO_0004340	GIANT	28448500	Mixed	2017	0.0774	0.0062	9.25e-36	+	58331	0	58331	52	IVNT	GIANT_BMI-Active-M_Mixed_2017
rs1421085	rs1421085	chr16:53800954	chr16:53767042	C	T	Body mass index in physically active indivdiuals	EFO_0004340	GIANT	28448500	European	2017	0.0739	0.0042	0	+	136963	0	136963	57	IVNT	GIANT_BMI-Active_EUR_2017
rs1421085	rs1421085	chr16:53800954	chr16:53767042	C	T	Body mass index in physically active indivdiuals	EFO_0004340	GIANT	28448500	Mixed	2017	0.0727	0.0042	0	+	142035	0	142035	60	IVNT	GIANT_BMI-Active_Mixed_2017
rs1421085	rs1421085	chr16:53800954	chr16:53767042	C	T	Body mass index in females greater than 50 years of age	EFO_0004340	GIANT	26426971	European	2015	0.077	0.0049	3.2e-56	+	103046	0	103046	114	IVNT	GIANT_BMI-F-GT-50_EUR_2015
rs1421085	rs1421085	chr16:53800954	chr16:53767042	C	T	Body mass index in females less than or equal to 50 years of age	EFO_0004340	GIANT	26426971	European	2015	0.085	0.0061	2.8e-44	+	64362	0	64362	114	IVNT	GIANT_BMI-F-LE-50_EUR_2015
rs1421085	rs1421085	chr16:53800954	chr16:53767042	C	T	Body mass index in females	EFO_0004340	GIANT	23754948	European	2013	0.076	0.0063	6e-34	+	67939	0	67939	46	IVNT	GIANT_BMI-F_EUR_2013
rs1421085	rs1421085	chr16:53800954	chr16:53767042	C	T	Body mass index in females	EFO_0004340	GIANT	25673413	Mixed	2015	0.0783	0.0041	1.48e-82	+	168615	0	168615	107	IVNT	GIANT_BMI-F_Mixed_2015
rs1421085	rs1421085	chr16:53800954	chr16:53767042	C	T	Body mass index in physically inactive females	EFO_0004340	GIANT	28448500	Mixed	2017	0.1039	0.0102	1.84e-24	+	24369	0	24369	53	IVNT	GIANT_BMI-Inactive-F_Mixed_2017
rs1421085	rs1421085	chr16:53800954	chr16:53767042	C	T	Body mass index in physically inactive males	EFO_0004340	GIANT	28448500	Mixed	2017	0.0828	0.0117	1.31e-12	+	17101	0	17101	52	IVNT	GIANT_BMI-Inactive-M_Mixed_2017
rs1421085	rs1421085	chr16:53800954	chr16:53767042	C	T	Body mass index in physically inactive indivdiuals	EFO_0004340	GIANT	28448500	European	2017	0.0963	0.0078	3.11e-35	+	41230	0	41230	57	IVNT	GIANT_BMI-Inactive_EUR_2017
rs1421085	rs1421085	chr16:53800954	chr16:53767042	C	T	Body mass index in physically inactive indivdiuals	EFO_0004340	GIANT	28448500	Mixed	2017	0.0962	0.0081	1.94e-32	+	39259	0	39259	60	IVNT	GIANT_BMI-Inactive_Mixed_2017
rs1421085	rs1421085	chr16:53800954	chr16:53767042	C	T	Body mass index in males greater than 50 years of age	EFO_0004340	GIANT	26426971	European	2015	0.072	0.005	3.1e-48	+	92033	0	92033	114	IVNT	GIANT_BMI-M-GT-50_EUR_2015
rs1421085	rs1421085	chr16:53800954	chr16:53767042	C	T	Body mass index in males less than or equal to 50 years of age	EFO_0004340	GIANT	26426971	European	2015	0.1	0.0067	6.6e-53	+	50039	0	50039	114	IVNT	GIANT_BMI-M-LE-50_EUR_2015
rs1421085	rs1421085	chr16:53800954	chr16:53767042	C	T	Body mass index in males	EFO_0004340	GIANT	23754948	European	2013	0.086	0.0065	1.53e-40	+	58589	0	58589	46	IVNT	GIANT_BMI-M_EUR_2013
rs1421085	rs1421085	chr16:53800954	chr16:53767042	C	T	Body mass index in males	EFO_0004340	GIANT	25673413	Mixed	2015	0.084	0.0041	4.11e-94	+	152278	0	152278	106	IVNT	GIANT_BMI-M_Mixed_2015
rs1421085	rs1421085	chr16:53800954	chr16:53767042	C	T	Body mass index in female non-smokers	EFO_0004340	GIANT	28443625	Mixed	2017	0.0687	0.005	1.86e-42	+	105965	0	105965	73	IVNT	GIANT_BMI-Non-smokers-F_Mixed_2017
rs1421085	rs1421085	chr16:53800954	chr16:53767042	C	T	Body mass index in male non-smokers	EFO_0004340	GIANT	28443625	Mixed	2017	0.0771	0.0057	2.51e-41	+	69526	0	69526	72	IVNT	GIANT_BMI-Non-smokers-M_Mixed_2017
rs1421085	rs1421085	chr16:53800954	chr16:53767042	C	T	Body mass index in non-smokers	EFO_0004340	GIANT	28443625	European	2017	0.0737	0.004	2.44e-75	+	161811	0	161811	73	IVNT	GIANT_BMI-Non-smokers_EUR_2017
rs1421085	rs1421085	chr16:53800954	chr16:53767042	C	T	Body mass index in non-smokers	EFO_0004340	GIANT	28443625	Mixed	2017	0.0718	0.0039	1.27e-75	+	175492	0	175492	79	IVNT	GIANT_BMI-Non-smokers_Mixed_2017
rs1421085	rs1421085	chr16:53800954	chr16:53767042	C	T	Body mass index in female smokers	EFO_0004340	GIANT	28443625	Mixed	2017	0.0956	0.0101	2.33e-21	+	24294	0	24294	73	IVNT	GIANT_BMI-Smokers-F_Mixed_2017
rs1421085	rs1421085	chr16:53800954	chr16:53767042	C	T	Body mass index in male smokers	EFO_0004340	GIANT	28443625	Mixed	2017	0.096	0.0104	2.36e-20	+	23102	0	23102	72	IVNT	GIANT_BMI-Smokers-M_Mixed_2017
rs1421085	rs1421085	chr16:53800954	chr16:53767042	C	T	Body mass index in smokers	EFO_0004340	GIANT	28443625	European	2017	0.0956	0.0075	1.22e-37	+	44629	0	44629	73	IVNT	GIANT_BMI-Smokers_EUR_2017
rs1421085	rs1421085	chr16:53800954	chr16:53767042	C	T	Body mass index in smokers	EFO_0004340	GIANT	28443625	Mixed	2017	0.0953	0.0074	3.03e-38	+	47396	0	47396	79	IVNT	GIANT_BMI-Smokers_Mixed_2017
rs1421085	rs1421085	chr16:53800954	chr16:53767042	C	T	Body mass index tails	EFO_0004340	GIANT	23563607	European	2013	0.31	0.026	1.2e-32	+	15775	7813	7961	51	log OR	GIANT_BMI-Tails_EUR_2013
rs1421085	rs1421085	chr16:53800954	chr16:53767042	C	T	Body mass index ajusted for physical activity in females	EFO_0004340	GIANT	28448500	Mixed	2017	0.0767	0.0048	0	+	108567	0	108567	53	IVNT	GIANT_BMI-adjusted-PA-F_Mixed_2017
rs1421085	rs1421085	chr16:53800954	chr16:53767042	C	T	Body mass index adjsuted for physical activity in males	EFO_0004340	GIANT	28448500	Mixed	2017	0.081	0.0054	0	+	76343	0	76343	52	IVNT	GIANT_BMI-adjusted-PA-M_Mixed_2017
rs1421085	rs1421085	chr16:53800954	chr16:53767042	C	T	Body mass index adjusted for physical activity	EFO_0004340	GIANT	28448500	European	2017	0.0797	0.0038	0	+	178337	0	178337	57	IVNT	GIANT_BMI-adjusted-PA_EUR_2017
rs1421085	rs1421085	chr16:53800954	chr16:53767042	C	T	Body mass index adjusted for physical activity	EFO_0004340	GIANT	28448500	Mixed	2017	0.0785	0.0037	0	+	184910	0	184910	60	IVNT	GIANT_BMI-adjusted-PA_Mixed_2017
rs1421085	rs1421085	chr16:53800954	chr16:53767042	C	T	Body mass index adjusted for smoking in females	EFO_0004340	GIANT	28443625	Mixed	2017	0.0713	0.0045	2.34e-57	+	130262	0	130262	73	IVNT	GIANT_BMI-adjusted-Smoking-F_Mixed_2017
rs1421085	rs1421085	chr16:53800954	chr16:53767042	C	T	Body mass index adjusted for smoking in males	EFO_0004340	GIANT	28443625	Mixed	2017	0.0808	0.0049	2.95e-60	+	92676	0	92676	72	IVNT	GIANT_BMI-adjusted-Smoking-M_Mixed_2017
rs1421085	rs1421085	chr16:53800954	chr16:53767042	C	T	Body mass index adjusted for smoking	EFO_0004340	GIANT	28443625	European	2017	0.0767	0.0035	2.73e-105	+	206379	0	206379	73	IVNT	GIANT_BMI-adjusted-Smoking_EUR_2017
rs1421085	rs1421085	chr16:53800954	chr16:53767042	C	T	Body mass index adjusted for smoking	EFO_0004340	GIANT	28443625	Mixed	2017	0.0754	0.0034	2.03e-107	+	222939	0	222939	79	IVNT	GIANT_BMI-adjusted-Smoking_Mixed_2017
rs1421085	rs1421085	chr16:53800954	chr16:53767042	C	T	Body mass index	EFO_0004340	GIANT	29273807	Admixed American	2018	0.096	0.017	1.9e-08	+	10772	0	10772	6	IVNT	GIANT_BMI_AMR_2018
rs1421085	rs1421085	chr16:53800954	chr16:53767042	C	T	Body mass index	EFO_0004340	Speliotes EK	20935630	European	2010	NA	NA	3.06e-62	NA	123817	0	123817	46	IVNT	GIANT_BMI_EUR_2010
rs1421085	rs1421085	chr16:53800954	chr16:53767042	C	T	Body mass index	EFO_0004340	GIANT	23754948	European	2013	0.08084	0.004524	2e-71	+	126528	0	126528	46	IVNT	GIANT_BMI_EUR_2013
rs1421085	rs1421085	chr16:53800954	chr16:53767042	C	T	Body mass index	EFO_0004340	GIANT	25673413	European	2015	0.0813	0.0031	8.83e-151	+	318182	0	318182	114	IVNT	GIANT_BMI_EUR_2015
rs1421085	rs1421085	chr16:53800954	chr16:53767042	C	T	Body mass index	EFO_0004340	GIANT	29273807	European	2018	0.079	0.0024	2.4e-245	+	449889	0	449889	112	IVNT	GIANT_BMI_EUR_2018
rs1421085	rs1421085	chr16:53800954	chr16:53767042	C	T	Body mass index	EFO_0004340	GIANT	25673413	Mixed	2015	0.0803	0.003	2.17e-158	+	333087	0	333087	125	IVNT	GIANT_BMI_Mixed_2015
rs1421085	rs1421085	chr16:53800954	chr16:53767042	C	T	Body mass index	EFO_0004340	GIANT	29273807	Mixed	2018	0.078	0.0022	8.6e-269	+	526508	0	526508	123	IVNT	GIANT_BMI_Mixed_2018
rs1421085	rs1421085	chr16:53800954	chr16:53767042	C	T	Body mass index	EFO_0004340	GIANT	29273807	South Asian	2018	0.062	0.0088	1.5e-12	+	29398	0	29398	7	IVNT	GIANT_BMI_SAS_2018
rs1421085	rs1421085	chr16:53800954	chr16:53767042	C	T	Adult obesity body mass index	HP_0001513	Meyre D	19151714	European	2009	NA	NA	5.1e-13	NA	2796	-	-	-	-	GRASP
rs1421085	rs1421085	chr16:53800954	chr16:53767042	C	T	BMI in adolescenceyoung adulthood	HP_0003581;HP_0011421	Graff M	23669352	European	2013	NA	NA	3.06e-22	NA	13627	-	-	-	-	GRASP
rs1421085	rs1421085	chr16:53800954	chr16:53767042	C	T	BMI tails upper and lower 5th percentiles	-	GIANT	23563607	European	2013	NA	NA	6.48e-52	NA	16068	-	-	-	-	GRASP
rs1421085	rs1421085	chr16:53800954	chr16:53767042	C	T	Body mass index	EFO_0004340	Willer CJ	19079261	European	2008	NA	NA	2.6e-19	NA	32387	-	-	-	-	GRASP
rs1421085	rs1421085	chr16:53800954	chr16:53767042	C	T	Body mass index	EFO_0004340	Heard Costa NL	19557197	European	2009	NA	NA	2.2e-15	NA	31373	-	-	-	-	GRASP
rs1421085	rs1421085	chr16:53800954	chr16:53767042	C	T	Body mass index	EFO_0004340	Speliotes EK	20935630	European	2010	NA	NA	3.06e-62	NA	123865	-	-	-	-	GRASP
rs1421085	rs1421085	chr16:53800954	chr16:53767042	C	T	Body mass index	EFO_0004340	Paternoster L	21935397	European	2011	NA	NA	4e-15	NA	5373	-	-	-	-	GRASP
rs1421085	rs1421085	chr16:53800954	chr16:53767042	C	T	Body mass index	EFO_0004340	Guo	23001569	Mixed	2012	NA	NA	1.26e-73	NA	78436	-	-	-	-	GRASP
rs1421085	rs1421085	chr16:53800954	chr16:53767042	C	T	Body mass index	EFO_0004340	Wheeler E	23563609	European	2013	NA	NA	3.06e-62	NA	6889	-	-	-	-	GRASP
rs1421085	rs1421085	chr16:53800954	chr16:53767042	C	T	Body mass index 25 kgm2	EFO_0004340	GIANT	23563607	European	2013	NA	NA	5.5e-82	NA	16068	-	-	-	-	GRASP
rs1421085	rs1421085	chr16:53800954	chr16:53767042	C	T	Body mass index 30 kgm2	EFO_0004340	GIANT	23563607	European	2013	NA	NA	6.65e-113	NA	16068	-	-	-	-	GRASP
rs1421085	rs1421085	chr16:53800954	chr16:53767042	C	T	Body mass index 35 kgm2	EFO_0004340	GIANT	23563607	European	2013	NA	NA	2.06e-83	NA	16068	-	-	-	-	GRASP
rs1421085	rs1421085	chr16:53800954	chr16:53767042	C	T	Body mass index 40 kgm2	EFO_0004340	GIANT	23563607	European	2013	NA	NA	6.25e-39	NA	16068	-	-	-	-	GRASP
rs1421085	rs1421085	chr16:53800954	chr16:53767042	C	T	Body mass index females	EFO_0004340	Guo	23001569	Mixed	2012	NA	NA	2.6e-24	NA	78436	-	-	-	-	GRASP
rs1421085	rs1421085	chr16:53800954	chr16:53767042	C	T	Body mass index males	EFO_0004340	Guo	23001569	Mixed	2012	NA	NA	1.46e-26	NA	78436	-	-	-	-	GRASP
rs1421085	rs1421085	chr16:53800954	chr16:53767042	C	T	Childhood obesity body mass index	NCIT_C84449	Meyre D	19151714	European	2009	NA	NA	6.7e-18	NA	2796	-	-	-	-	GRASP
rs1421085	rs1421085	chr16:53800954	chr16:53767042	C	T	Obesity body mass index	EFO_0001073	Meyre D	19151714	European	2009	NA	NA	1.2e-28	NA	2796	-	-	-	-	GRASP
rs1421085	rs1421085	chr16:53800954	chr16:53767042	C	T	Obesity body mass index	EFO_0001073	Paternoster L	21935397	European	2011	NA	NA	5e-14	NA	5373	-	-	-	-	GRASP
rs1421085	rs1421085	chr16:53800954	chr16:53767042	C	T	Childhood body mass index	EFO_0004340	EGGC	26604143	European	2016	0.059	0.007274	5e-16	+	-	-	-	-	unit increase	NHGRI-EBI_GWAS_Catalog
rs1421085	rs1421085	chr16:53800954	chr16:53767042	C	T	Body mass index	EFO_0004340	Neale B	UKBB	European	2017	0.07229	0.002447	1.57e-191	+	336107	0	336107	1	IVNT	Neale-B_UKBB_EUR_2017
rs28711392	rs28711392	chr11:13349559	chr11:13328012	C	T	Body mass index	EFO_0004340	Neale B	UKBB	European	2017	-0.01734	0.002514	5.37e-12	-	336107	0	336107	1	IVNT	Neale-B_UKBB_EUR_2017
rs29938	rs29938	chr19:34311481	chr19:33820576	T	C	Body mass index adjusted for physical activity	EFO_0004340	GIANT	28448500	European	2017	-0.0232	0.004	4.8e-09	-	179150	0	179150	57	IVNT	GIANT_BMI-adjusted-PA_EUR_2017
rs29938	rs29938	chr19:34311481	chr19:33820576	T	C	Body mass index adjusted for physical activity	EFO_0004340	GIANT	28448500	Mixed	2017	-0.022	0.0038	4.93e-09	-	199171	0	199171	60	IVNT	GIANT_BMI-adjusted-PA_Mixed_2017
rs29938	rs29938	chr19:34311481	chr19:33820576	T	C	Body mass index adjusted for smoking	EFO_0004340	GIANT	28443625	Mixed	2017	-0.0194	0.0035	2.35e-08	-	238540	0	238540	79	IVNT	GIANT_BMI-adjusted-Smoking_Mixed_2017
rs29938	rs29938	chr19:34311481	chr19:33820576	T	C	Body mass index	EFO_0004340	Speliotes EK	20935630	European	2010	NA	NA	1.31e-09	NA	123855	0	123855	46	IVNT	GIANT_BMI_EUR_2010
rs29938	rs29938	chr19:34311481	chr19:33820576	T	C	Body mass index	EFO_0004340	GIANT	23754948	European	2013	-0.031	0.004699	4.18e-11	-	126566	0	126566	46	IVNT	GIANT_BMI_EUR_2013
rs29938	rs29938	chr19:34311481	chr19:33820576	T	C	Body mass index	EFO_0004340	GIANT	25673413	European	2015	-0.0182	0.0033	3.83e-08	-	319247	0	319247	114	IVNT	GIANT_BMI_EUR_2015
rs29938	rs29938	chr19:34311481	chr19:33820576	T	C	Body mass index	EFO_0004340	Speliotes EK	20935630	European	2010	NA	NA	1.31e-09	NA	123865	-	-	-	-	GRASP
rs349062	rs349062	chr11:84788804	chr11:85077760	G	C	Body mass index	EFO_0004340	Neale B	UKBB	European	2017	0.01375	0.00246	2.3e-08	+	336107	0	336107	1	IVNT	Neale-B_UKBB_EUR_2017
rs4851029	rs4851029	chr2:104159785	chr2:103543327	G	T	Body mass index	EFO_0004340	Neale B	UKBB	European	2017	0.01389	0.002407	7.83e-09	+	336107	0	336107	1	IVNT	Neale-B_UKBB_EUR_2017
rs4851029	rs4851029	chr2:104159785	chr2:103543327	G	T	Ever smoked	EFO_0006527	Neale B	UKBB	European	2017	0.006988	0.001191	4.41e-09	+	336067	202585	133482	1	risk diff	Neale-B_UKBB_EUR_2017
rs4851029	rs4851029	chr2:104159785	chr2:103543327	G	T	Past tobacco smoking	EFO_0006527	Neale B	UKBB	European	2017	-0.022	0.003173	4.11e-12	-	310749	0	310749	1	-	Neale-B_UKBB_EUR_2017
rs4851029	rs4851029	chr2:104159785	chr2:103543327	G	T	Smoking status: previous	EFO_0006527	Neale B	UKBB	European	2017	0.006729	0.001165	7.61e-09	+	336024	118419	217605	1	risk diff	Neale-B_UKBB_EUR_2017
rs549845	rs549845	chr1:44076469	chr1:43610798	A	G	Age completed full time education	EFO_0004784	Neale B	UKBB	European	2017	0.0144	0.002632	4.48e-08	+	226899	0	226899	1	-	Neale-B_UKBB_EUR_2017
rs549845	rs549845	chr1:44076469	chr1:43610798	A	G	Current tobacco smoking	EFO_0006527	Neale B	UKBB	European	2017	-0.009544	0.001441	3.57e-11	-	337030	0	337030	1	-	Neale-B_UKBB_EUR_2017
rs549845	rs549845	chr1:44076469	chr1:43610798	A	G	Qualifications: A levels or as levels or equivalent	EFO_0004784	Neale B	UKBB	European	2017	0.008097	0.001191	1.05e-11	+	334070	91710	242360	1	risk diff	Neale-B_UKBB_EUR_2017
rs549845	rs549845	chr1:44076469	chr1:43610798	A	G	Qualifications: college or university degree	EFO_0004784	Neale B	UKBB	European	2017	0.01186	0.001242	1.37e-21	+	334070	106305	227765	1	risk diff	Neale-B_UKBB_EUR_2017
rs549845	rs549845	chr1:44076469	chr1:43610798	A	G	Qualifications: none	EFO_0004784	Neale B	UKBB	European	2017	-0.007942	0.001007	3.14e-15	-	334070	57567	276503	1	risk diff	Neale-B_UKBB_EUR_2017
rs549845	rs549845	chr1:44076469	chr1:43610798	A	G	Smoking status: current	EFO_0006527	Neale B	UKBB	European	2017	-0.005311	0.0008004	3.25e-11	-	336024	33928	302096	1	risk diff	Neale-B_UKBB_EUR_2017
rs56094641	rs56094641	chr16:53806453	chr16:53772541	A	G	Body mass index females	EFO_0004340	Akiyama M	28892062	East Asian	2017	-0.07878	0.006542	2.11e-33	-	82438	0	82438	3	IVNT	Akiyama-M_BMI-F_EAS_2017
rs56094641	rs56094641	chr16:53806453	chr16:53772541	A	G	Body mass index males	EFO_0004340	Akiyama M	28892062	East Asian	2017	-0.08017	0.005967	3.72e-41	-	90992	0	90992	3	IVNT	Akiyama-M_BMI-M_EAS_2017
rs56094641	rs56094641	chr16:53806453	chr16:53772541	A	G	Body mass index	EFO_0004340	Akiyama M	28892062	East Asian	2017	-0.07912	0.004408	5.06e-72	-	173430	0	173430	3	IVNT	Akiyama-M_BMI_EAS_2017
rs56094641	rs56094641	chr16:53806453	chr16:53772541	A	G	Body mass index	EFO_0004340	Neale B	UKBB	European	2017	-0.07229	0.002447	1.26e-191	-	336107	0	336107	1	IVNT	Neale-B_UKBB_EUR_2017
rs6737082	rs6737082	chr2:25138040	chr2:24915171	A	C	Body mass index	EFO_0004340	Akiyama M	28892062	East Asian	2017	-0.02313	0.00356	8.16e-11	-	173430	0	173430	3	IVNT	Akiyama-M_BMI_EAS_2017
rs6737082	rs6737082	chr2:25138040	chr2:24915171	A	C	Childhood BMI	EFO_0004340	EGGC	26604143	European	2016	-0.0694	0.0084	1.83e-16	-	30087	0	30087	20	SDS	EGGC_Childhood-BMI_EUR_2016
rs6737082	rs6737082	chr2:25138040	chr2:24915171	A	C	Body mass index in physically active indivdiuals	EFO_0004340	GIANT	28448500	European	2017	-0.029	0.0049	2.89e-09	-	104500	0	104500	57	IVNT	GIANT_BMI-Active_EUR_2017
rs6737082	rs6737082	chr2:25138040	chr2:24915171	A	C	Body mass index in physically active indivdiuals	EFO_0004340	GIANT	28448500	Mixed	2017	-0.0273	0.0047	8.76e-09	-	111371	0	111371	60	IVNT	GIANT_BMI-Active_Mixed_2017
rs6737082	rs6737082	chr2:25138040	chr2:24915171	A	C	Body mass index in females less than or equal to 50 years of age	EFO_0004340	GIANT	26426971	European	2015	-0.057	0.0066	6.7e-18	-	53853	0	53853	114	IVNT	GIANT_BMI-F-LE-50_EUR_2015
rs6737082	rs6737082	chr2:25138040	chr2:24915171	A	C	Body mass index in females	EFO_0004340	GIANT	25673413	Mixed	2015	-0.0354	0.0047	5e-14	-	131529	0	131529	107	IVNT	GIANT_BMI-F_Mixed_2015
rs6737082	rs6737082	chr2:25138040	chr2:24915171	A	C	Body mass index in female non-smokers	EFO_0004340	GIANT	28443625	Mixed	2017	-0.0332	0.0054	8.67e-10	-	85123	0	85123	73	IVNT	GIANT_BMI-Non-smokers-F_Mixed_2017
rs6737082	rs6737082	chr2:25138040	chr2:24915171	A	C	Body mass index in non-smokers	EFO_0004340	GIANT	28443625	European	2017	-0.0325	0.0046	1.88e-12	-	123184	0	123184	73	IVNT	GIANT_BMI-Non-smokers_EUR_2017
rs6737082	rs6737082	chr2:25138040	chr2:24915171	A	C	Body mass index in non-smokers	EFO_0004340	GIANT	28443625	Mixed	2017	-0.0312	0.0043	3.19e-13	-	141686	0	141686	79	IVNT	GIANT_BMI-Non-smokers_Mixed_2017
rs6737082	rs6737082	chr2:25138040	chr2:24915171	A	C	Body mass index adjusted for physical activity	EFO_0004340	GIANT	28448500	European	2017	-0.026	0.0045	4.95e-09	-	134476	0	134476	57	IVNT	GIANT_BMI-adjusted-PA_EUR_2017
rs6737082	rs6737082	chr2:25138040	chr2:24915171	A	C	Body mass index adjusted for physical activity	EFO_0004340	GIANT	28448500	Mixed	2017	-0.0236	0.0042	2.36e-08	-	147878	0	147878	60	IVNT	GIANT_BMI-adjusted-PA_Mixed_2017
rs6737082	rs6737082	chr2:25138040	chr2:24915171	A	C	Body mass index adjusted for smoking in females	EFO_0004340	GIANT	28443625	Mixed	2017	-0.0288	0.0049	3.47e-09	-	104562	0	104562	73	IVNT	GIANT_BMI-adjusted-Smoking-F_Mixed_2017
rs6737082	rs6737082	chr2:25138040	chr2:24915171	A	C	Body mass index adjusted for smoking	EFO_0004340	GIANT	28443625	European	2017	-0.029	0.004	4.46e-13	-	156981	0	156981	73	IVNT	GIANT_BMI-adjusted-Smoking_EUR_2017
rs6737082	rs6737082	chr2:25138040	chr2:24915171	A	C	Body mass index adjusted for smoking	EFO_0004340	GIANT	28443625	Mixed	2017	-0.0273	0.0038	3.6e-13	-	178942	0	178942	79	IVNT	GIANT_BMI-adjusted-Smoking_Mixed_2017
rs6737082	rs6737082	chr2:25138040	chr2:24915171	A	C	Body mass index	EFO_0004340	GIANT	25673413	European	2015	-0.0309	0.0038	4.24e-16	-	232891	0	232891	114	IVNT	GIANT_BMI_EUR_2015
rs6737082	rs6737082	chr2:25138040	chr2:24915171	A	C	Body mass index	EFO_0004340	GIANT	25673413	Mixed	2015	-0.0304	0.0037	2.1e-16	-	235053	0	235053	125	IVNT	GIANT_BMI_Mixed_2015
rs6737082	rs6737082	chr2:25138040	chr2:24915171	A	C	Body mass index	EFO_0004340	Neale B	UKBB	European	2017	-0.03209	0.002406	1.45e-40	-	336107	0	336107	1	IVNT	Neale-B_UKBB_EUR_2017
rs10098073	rs10098073	chr8:143309504	chr8:142228143	A	C	Qualifications: none	EFO_0004784	Neale B	UKBB	European	2017	0.005433	0.0009284	4.86e-09	+	334070	57567	276503	1	risk diff	Neale-B_UKBB_EUR_2017
rs10180960	rs10180960	chr2:621115	chr2:621115	C	T	Body mass index	EFO_0004340	Neale B	UKBB	European	2017	-0.02361	0.002534	1.2e-20	-	336107	0	336107	1	IVNT	Neale-B_UKBB_EUR_2017
rs11743441	rs11743441	chr5:88065637	chr5:88769820	G	T	Qualifications: A levels or as levels or equivalent	EFO_0004784	Neale B	UKBB	European	2017	0.006599	0.00111	2.74e-09	+	334070	91710	242360	1	risk diff	Neale-B_UKBB_EUR_2017
rs11743441	rs11743441	chr5:88065637	chr5:88769820	G	T	Qualifications: college or university degree	EFO_0004784	Neale B	UKBB	European	2017	0.008686	0.001158	6.24e-14	+	334070	106305	227765	1	risk diff	Neale-B_UKBB_EUR_2017
rs11743441	rs11743441	chr5:88065637	chr5:88769820	G	T	Qualifications: none	EFO_0004784	Neale B	UKBB	European	2017	-0.007137	0.0009386	2.89e-14	-	334070	57567	276503	1	risk diff	Neale-B_UKBB_EUR_2017
rs11743441	rs11743441	chr5:88065637	chr5:88769820	G	T	Qualifications: other professional qualifications	EFO_0004784	Neale B	UKBB	European	2017	0.006309	0.001131	2.43e-08	+	334070	97524	236546	1	risk diff	Neale-B_UKBB_EUR_2017
rs11743441	rs11743441	chr5:88065637	chr5:88769820	G	T	Years of educational attainment	EFO_0004784	SSGAC	27225129	European	2016	0.015	0.003	1.51e-09	+	328917	0	328917	64	years	SSGAC_EduYears_EUR_2016
rs12494242	rs12494242	chr3:85413180	chr3:85364030	C	T	Body mass index	EFO_0004340	Neale B	UKBB	European	2017	0.0156	0.002573	1.32e-09	+	336107	0	336107	1	IVNT	Neale-B_UKBB_EUR_2017
rs12494242	rs12494242	chr3:85413180	chr3:85364030	C	T	Ever smoked	EFO_0006527	Neale B	UKBB	European	2017	0.007525	0.001273	3.4e-09	+	336067	202585	133482	1	risk diff	Neale-B_UKBB_EUR_2017
rs12494242	rs12494242	chr3:85413180	chr3:85364030	C	T	Past tobacco smoking	EFO_0006527	Neale B	UKBB	European	2017	-0.02315	0.003392	8.75e-12	-	310749	0	310749	1	-	Neale-B_UKBB_EUR_2017
rs12494242	rs12494242	chr3:85413180	chr3:85364030	C	T	Smoking status: previous	EFO_0006527	Neale B	UKBB	European	2017	0.007211	0.001245	7.04e-09	+	336024	118419	217605	1	risk diff	Neale-B_UKBB_EUR_2017
rs12595749	rs12595749	chr15:79432359	chr15:79140017	A	G	Body mass index	EFO_0004340	Neale B	UKBB	European	2017	0.01516	0.002429	4.42e-10	+	336107	0	336107	1	IVNT	Neale-B_UKBB_EUR_2017
rs1711171	rs1711171	chr3:136020541	chr3:136301699	T	C	Body mass index	EFO_0004340	Neale B	UKBB	European	2017	-0.01975	0.002781	1.25e-12	-	336107	0	336107	1	IVNT	Neale-B_UKBB_EUR_2017
rs2101975	rs2101975	chr4:106216667	chr4:105295510	G	A	Qualifications: college or university degree	EFO_0004784	Neale B	UKBB	European	2017	-0.007809	0.001152	1.22e-11	-	334070	106305	227765	1	risk diff	Neale-B_UKBB_EUR_2017
rs2101975	rs2101975	chr4:106216667	chr4:105295510	G	A	Qualifications: none	EFO_0004784	Neale B	UKBB	European	2017	0.005529	0.000934	3.24e-09	+	334070	57567	276503	1	risk diff	Neale-B_UKBB_EUR_2017
rs2696532	rs2696532	chr17:44355602	chr17:46278236	G	A	Qualifications: college or university degree	EFO_0004784	Neale B	UKBB	European	2017	-0.009198	0.001397	4.62e-11	-	334070	106305	227765	1	risk diff	Neale-B_UKBB_EUR_2017
rs2726033	rs2726033	chr16:28338039	chr16:28326718	G	A	Body mass index	EFO_0004340	Neale B	UKBB	European	2017	0.02492	0.00243	1.13e-24	+	336107	0	336107	1	IVNT	Neale-B_UKBB_EUR_2017
rs2726033	rs2726033	chr16:28338039	chr16:28326718	G	A	Qualifications: college or university degree	EFO_0004784	Neale B	UKBB	European	2017	-0.006362	0.001152	3.33e-08	-	334070	106305	227765	1	risk diff	Neale-B_UKBB_EUR_2017
rs276453	rs276453	chr9:15573753	chr9:15573755	A	C	Body mass index	EFO_0004340	Neale B	UKBB	European	2017	0.01975	0.00241	2.52e-16	+	336107	0	336107	1	IVNT	Neale-B_UKBB_EUR_2017
rs429358	rs429358	chr19:45411941	chr19:44908684	C	T	Body mass index	EFO_0004340	Neale B	UKBB	European	2017	-0.02377	0.003307	6.62e-13	-	336107	0	336107	1	IVNT	Neale-B_UKBB_EUR_2017
rs4422110	rs4422110	chr2:146114898	chr2:145357330	C	T	Ever smoked	EFO_0006527	Neale B	UKBB	European	2017	0.008908	0.001192	7.79e-14	+	336067	202585	133482	1	risk diff	Neale-B_UKBB_EUR_2017
rs4422110	rs4422110	chr2:146114898	chr2:145357330	C	T	Past tobacco smoking	EFO_0006527	Neale B	UKBB	European	2017	-0.02782	0.003174	1.86e-18	-	310749	0	310749	1	-	Neale-B_UKBB_EUR_2017
rs4422110	rs4422110	chr2:146114898	chr2:145357330	C	T	Smoking status: previous	EFO_0006527	Neale B	UKBB	European	2017	0.008889	0.001166	2.46e-14	+	336024	118419	217605	1	risk diff	Neale-B_UKBB_EUR_2017
rs4486004	rs4486004	chr6:26167710	chr6:26167482	G	T	Body mass index	EFO_0004340	Neale B	UKBB	European	2017	0.0187	0.002901	1.14e-10	+	336107	0	336107	1	IVNT	Neale-B_UKBB_EUR_2017
rs4486004	rs4486004	chr6:26167710	chr6:26167482	G	T	Pack years of smoking preview only	EFO_0004318;EFO_0006526	Neale B	UKBB	European	2017	0.0292	0.005285	3.31e-08	+	101726	0	101726	1	IVNT	Neale-B_UKBB_EUR_2017
rs4486004	rs4486004	chr6:26167710	chr6:26167482	G	T	Qualifications: college or university degree	EFO_0004784	Neale B	UKBB	European	2017	-0.00922	0.001374	1.97e-11	-	334070	106305	227765	1	risk diff	Neale-B_UKBB_EUR_2017
rs62106258	rs62106258	chr2:417167	chr2:417167	C	T	Body mass index	EFO_0004340	Neale B	UKBB	European	2017	-0.09069	0.005592	3.93e-59	-	336107	0	336107	1	IVNT	Neale-B_UKBB_EUR_2017
rs7199285	rs7199285	chr16:19980931	chr16:19969609	C	T	Body mass index	EFO_0004340	Neale B	UKBB	European	2017	0.02093	0.003146	2.89e-11	+	336107	0	336107	1	IVNT	Neale-B_UKBB_EUR_2017
rs73231956	rs73231956	chr12:123791649	chr12:123307102	C	T	Qualifications: A levels or as levels or equivalent	EFO_0004784	Neale B	UKBB	European	2017	0.008938	0.001589	1.86e-08	+	334070	91710	242360	1	risk diff	Neale-B_UKBB_EUR_2017
rs73231956	rs73231956	chr12:123791649	chr12:123307102	C	T	Years of educational attainment in females	EFO_0004784	SSGAC	27225129	European	2016	0.03	0.005	1.62e-09	+	181443	0	181443	62	years	SSGAC_EduYears-F_EUR_2016
rs73231956	rs73231956	chr12:123791649	chr12:123307102	C	T	Years of educational attainment	EFO_0004784	SSGAC	27225129	European	2016	0.026	0.004	1.05e-12	+	328917	0	328917	64	years	SSGAC_EduYears_EUR_2016
rs7550173	rs7550173	chr1:72944617	chr1:72478934	A	T	Body mass index in physically active males	EFO_0004340	GIANT	28448500	Mixed	2017	-0.0404	0.0063	1.89e-10	-	60677	0	60677	52	IVNT	GIANT_BMI-Active-M_Mixed_2017
rs7550173	rs7550173	chr1:72944617	chr1:72478934	A	T	Body mass index in physically active indivdiuals	EFO_0004340	GIANT	28448500	European	2017	-0.0281	0.0044	1.92e-10	-	136239	0	136239	57	IVNT	GIANT_BMI-Active_EUR_2017
rs7550173	rs7550173	chr1:72944617	chr1:72478934	A	T	Body mass index in physically active indivdiuals	EFO_0004340	GIANT	28448500	Mixed	2017	-0.0265	0.0042	3.13e-10	-	148225	0	148225	60	IVNT	GIANT_BMI-Active_Mixed_2017
rs7550173	rs7550173	chr1:72944617	chr1:72478934	A	T	Body mass index in females	EFO_0004340	GIANT	25673413	Mixed	2015	-0.025	0.0042	2.59e-09	-	171308	0	171308	107	IVNT	GIANT_BMI-F_Mixed_2015
rs7550173	rs7550173	chr1:72944617	chr1:72478934	A	T	Body mass index in males	EFO_0004340	GIANT	23754948	European	2013	-0.041	0.0069	3.93e-09	-	58502	0	58502	46	IVNT	GIANT_BMI-M_EUR_2013
rs7550173	rs7550173	chr1:72944617	chr1:72478934	A	T	Body mass index in males	EFO_0004340	GIANT	25673413	Mixed	2015	-0.0302	0.0043	1.65e-12	-	152317	0	152317	106	IVNT	GIANT_BMI-M_Mixed_2015
rs7550173	rs7550173	chr1:72944617	chr1:72478934	A	T	Body mass index in male non-smokers	EFO_0004340	GIANT	28443625	Mixed	2017	-0.0357	0.0057	2.79e-10	-	77200	0	77200	72	IVNT	GIANT_BMI-Non-smokers-M_Mixed_2017
rs7550173	rs7550173	chr1:72944617	chr1:72478934	A	T	Body mass index in non-smokers	EFO_0004340	GIANT	28443625	European	2017	-0.0281	0.0042	1.28e-11	-	162562	0	162562	73	IVNT	GIANT_BMI-Non-smokers_EUR_2017
rs7550173	rs7550173	chr1:72944617	chr1:72478934	A	T	Body mass index in non-smokers	EFO_0004340	GIANT	28443625	Mixed	2017	-0.0247	0.0039	1.73e-10	-	188403	0	188403	79	IVNT	GIANT_BMI-Non-smokers_Mixed_2017
rs7550173	rs7550173	chr1:72944617	chr1:72478934	A	T	Body mass index adjsuted for physical activity in males	EFO_0004340	GIANT	28448500	Mixed	2017	-0.0364	0.0055	3.08e-11	-	83255	0	83255	52	IVNT	GIANT_BMI-adjusted-PA-M_Mixed_2017
rs7550173	rs7550173	chr1:72944617	chr1:72478934	A	T	Body mass index adjusted for physical activity	EFO_0004340	GIANT	28448500	European	2017	-0.0283	0.0039	6.68e-13	-	177618	0	177618	57	IVNT	GIANT_BMI-adjusted-PA_EUR_2017
rs7550173	rs7550173	chr1:72944617	chr1:72478934	A	T	Body mass index adjusted for physical activity	EFO_0004340	GIANT	28448500	Mixed	2017	-0.027	0.0037	4.12e-13	-	197646	0	197646	60	IVNT	GIANT_BMI-adjusted-PA_Mixed_2017
rs7550173	rs7550173	chr1:72944617	chr1:72478934	A	T	Body mass index adjusted for smoking in males	EFO_0004340	GIANT	28443625	Mixed	2017	-0.0358	0.0049	3.5e-13	-	101511	0	101511	72	IVNT	GIANT_BMI-adjusted-Smoking-M_Mixed_2017
rs7550173	rs7550173	chr1:72944617	chr1:72478934	A	T	Body mass index adjusted for smoking	EFO_0004340	GIANT	28443625	European	2017	-0.0286	0.0036	3.3e-15	-	207895	0	207895	73	IVNT	GIANT_BMI-adjusted-Smoking_EUR_2017
rs7550173	rs7550173	chr1:72944617	chr1:72478934	A	T	Body mass index adjusted for smoking	EFO_0004340	GIANT	28443625	Mixed	2017	-0.0255	0.0034	3.05e-14	-	238267	0	238267	79	IVNT	GIANT_BMI-adjusted-Smoking_Mixed_2017
rs7550173	rs7550173	chr1:72944617	chr1:72478934	A	T	Body mass index	EFO_0004340	Speliotes EK	20935630	European	2010	NA	NA	3.82e-08	NA	123744	0	123744	46	IVNT	GIANT_BMI_EUR_2010
rs7550173	rs7550173	chr1:72944617	chr1:72478934	A	T	Body mass index	EFO_0004340	GIANT	23754948	European	2013	-0.02916	0.004807	1.31e-09	-	126455	0	126455	46	IVNT	GIANT_BMI_EUR_2013
rs7550173	rs7550173	chr1:72944617	chr1:72478934	A	T	Body mass index	EFO_0004340	GIANT	25673413	European	2015	-0.0271	0.0033	1.49e-16	-	320915	0	320915	114	IVNT	GIANT_BMI_EUR_2015
rs7550173	rs7550173	chr1:72944617	chr1:72478934	A	T	Body mass index	EFO_0004340	GIANT	25673413	Mixed	2015	-0.026	0.0031	5.39e-17	-	337976	0	337976	125	IVNT	GIANT_BMI_Mixed_2015
rs7550173	rs7550173	chr1:72944617	chr1:72478934	A	T	Body mass index	EFO_0004340	Speliotes EK	20935630	European	2010	NA	NA	3.82e-08	NA	123865	-	-	-	-	GRASP
rs7550173	rs7550173	chr1:72944617	chr1:72478934	A	T	Body mass index	EFO_0008002;EFO_0004340	GIANT	28448500	European	2017	-0.0283	0.003942	7e-13	-	-	-	-	-	kg/m	NHGRI-EBI_GWAS_Catalog
rs7550173	rs7550173	chr1:72944617	chr1:72478934	A	T	Body mass index	EFO_0008002;EFO_0004340	GIANT	28448500	European	2017	-0.0344	0.005846	4e-09	-	-	-	-	-	kg/m	NHGRI-EBI_GWAS_Catalog
rs7550173	rs7550173	chr1:72944617	chr1:72478934	A	T	Body mass index	EFO_0008002;EFO_0004340	GIANT	28448500	European	2017	-0.0364	0.005477	3e-11	-	-	-	-	-	kg/m	NHGRI-EBI_GWAS_Catalog
rs7550173	rs7550173	chr1:72944617	chr1:72478934	A	T	Body mass index	EFO_0008002;EFO_0004340	GIANT	28448500	European	2017	-0.027	0.003721	4e-13	-	-	-	-	-	kg/m	NHGRI-EBI_GWAS_Catalog
rs7550173	rs7550173	chr1:72944617	chr1:72478934	A	T	Body mass index in physically active individuals	EFO_0008002;EFO_0004340	GIANT	28448500	European	2017	-0.0265	0.004207	3e-10	-	-	-	-	-	kg/m	NHGRI-EBI_GWAS_Catalog
rs7550173	rs7550173	chr1:72944617	chr1:72478934	A	T	Body mass index in physically active individuals	EFO_0008002;EFO_0004340	GIANT	28448500	European	2017	-0.0404	0.006351	2e-10	-	-	-	-	-	kg/m	NHGRI-EBI_GWAS_Catalog
rs7550173	rs7550173	chr1:72944617	chr1:72478934	A	T	Body mass index in physically active individuals	EFO_0008002;EFO_0004340	GIANT	28448500	European	2017	-0.0281	0.004417	2e-10	-	-	-	-	-	kg/m	NHGRI-EBI_GWAS_Catalog
rs7550173	rs7550173	chr1:72944617	chr1:72478934	A	T	Body mass index joint analysis main effects and physical activity interaction	EFO_0008002;EFO_0004340	GIANT	28448500	European	2017	NA	NA	8e-12	NA	-	-	-	-	-	NHGRI-EBI_GWAS_Catalog
rs7550173	rs7550173	chr1:72944617	chr1:72478934	A	T	Body mass index joint analysis main effects and physical activity interaction	EFO_0008002;EFO_0004340	GIANT	28448500	European	2017	NA	NA	9e-12	NA	-	-	-	-	-	NHGRI-EBI_GWAS_Catalog
rs7550173	rs7550173	chr1:72944617	chr1:72478934	A	T	Body mass index joint analysis main effects and physical activity interaction	EFO_0008002;EFO_0004340	GIANT	28448500	European	2017	NA	NA	2e-10	NA	-	-	-	-	-	NHGRI-EBI_GWAS_Catalog
rs7550173	rs7550173	chr1:72944617	chr1:72478934	A	T	Body mass index	EFO_0004340	Neale B	UKBB	European	2017	-0.01403	0.002465	1.27e-08	-	336107	0	336107	1	IVNT	Neale-B_UKBB_EUR_2017
rs994270	rs994270	chr6:51187787	chr6:51322989	G	C	Body mass index	EFO_0004340	Neale B	UKBB	European	2017	-0.01669	0.00284	4.14e-09	-	336107	0	336107	1	IVNT	Neale-B_UKBB_EUR_2017
rs1073242	rs1073242	chr13:58715219	chr13:58141085	A	G	Qualifications: A levels or as levels or equivalent	EFO_0004784	Neale B	UKBB	European	2017	0.007492	0.001119	2.15e-11	+	334070	91710	242360	1	risk diff	Neale-B_UKBB_EUR_2017
rs1073242	rs1073242	chr13:58715219	chr13:58141085	A	G	Qualifications: college or university degree	EFO_0004784	Neale B	UKBB	European	2017	0.01167	0.001167	1.52e-23	+	334070	106305	227765	1	risk diff	Neale-B_UKBB_EUR_2017
rs1073242	rs1073242	chr13:58715219	chr13:58141085	A	G	Qualifications: none	EFO_0004784	Neale B	UKBB	European	2017	-0.006975	0.0009464	1.72e-13	-	334070	57567	276503	1	risk diff	Neale-B_UKBB_EUR_2017
rs1073242	rs1073242	chr13:58715219	chr13:58141085	A	G	Years of educational attainment in females	EFO_0004784	SSGAC	27225129	European	2016	0.019	0.003	2.78e-08	+	181443	0	181443	62	years	SSGAC_EduYears-F_EUR_2016
rs1073242	rs1073242	chr13:58715219	chr13:58141085	A	G	Years of educational attainment	EFO_0004784	SSGAC	27225129	European	2016	0.016	0.003	9.17e-11	+	328917	0	328917	64	years	SSGAC_EduYears_EUR_2016
rs10896050	rs10896050	chr11:65577516	chr11:65810045	T	G	Body mass index	EFO_0004340	Neale B	UKBB	European	2017	0.01724	0.003044	1.49e-08	+	336107	0	336107	1	IVNT	Neale-B_UKBB_EUR_2017
rs10938397	rs10938397	chr4:45182527	chr4:45180510	A	G	Body mass index	EFO_0004340	Akiyama M	28892062	East Asian	2017	-0.02778	0.003879	7.98e-13	-	173430	0	173430	3	IVNT	Akiyama-M_BMI_EAS_2017
rs10938397	rs10938397	chr4:45182527	chr4:45180510	A	G	Childhood BMI	EFO_0004340	EGGC	26604143	European	2016	-0.0497	0.0083	1.88e-09	-	31531	0	31531	20	SDS	EGGC_Childhood-BMI_EUR_2016
rs10938397	rs10938397	chr4:45182527	chr4:45180510	A	G	Body mass index in physically active females	EFO_0004340	GIANT	28448500	Mixed	2017	-0.0293	0.0052	1.57e-08	-	88810	0	88810	53	IVNT	GIANT_BMI-Active-F_Mixed_2017
rs10938397	rs10938397	chr4:45182527	chr4:45180510	A	G	Body mass index in physically active males	EFO_0004340	GIANT	28448500	Mixed	2017	-0.0364	0.0061	2.76e-09	-	61252	0	61252	52	IVNT	GIANT_BMI-Active-M_Mixed_2017
rs10938397	rs10938397	chr4:45182527	chr4:45180510	A	G	Body mass index in physically active indivdiuals	EFO_0004340	GIANT	28448500	European	2017	-0.0328	0.0043	2.78e-14	-	137580	0	137580	57	IVNT	GIANT_BMI-Active_EUR_2017
rs10938397	rs10938397	chr4:45182527	chr4:45180510	A	G	Body mass index in physically active indivdiuals	EFO_0004340	GIANT	28448500	Mixed	2017	-0.0319	0.0041	1.18e-14	-	149543	0	149543	60	IVNT	GIANT_BMI-Active_Mixed_2017
rs10938397	rs10938397	chr4:45182527	chr4:45180510	A	G	Body mass index in females greater than 50 years of age	EFO_0004340	GIANT	26426971	European	2015	-0.032	0.0049	9.8e-11	-	104133	0	104133	114	IVNT	GIANT_BMI-F-GT-50_EUR_2015
rs10938397	rs10938397	chr4:45182527	chr4:45180510	A	G	Body mass index in females less than or equal to 50 years of age	EFO_0004340	GIANT	26426971	European	2015	-0.054	0.0061	6.2e-19	-	63852	0	63852	114	IVNT	GIANT_BMI-F-LE-50_EUR_2015
rs10938397	rs10938397	chr4:45182527	chr4:45180510	A	G	Body mass index in females	EFO_0004340	GIANT	23754948	European	2013	-0.046	0.0065	1.05e-12	-	67950	0	67950	46	IVNT	GIANT_BMI-F_EUR_2013
rs10938397	rs10938397	chr4:45182527	chr4:45180510	A	G	Body mass index in females	EFO_0004340	GIANT	25673413	Mixed	2015	-0.0404	0.0041	2.98e-23	-	171386	0	171386	107	IVNT	GIANT_BMI-F_Mixed_2015
rs10938397	rs10938397	chr4:45182527	chr4:45180510	A	G	Body mass index in physically inactive indivdiuals	EFO_0004340	GIANT	28448500	Mixed	2017	-0.0414	0.0075	3.77e-08	-	45914	0	45914	60	IVNT	GIANT_BMI-Inactive_Mixed_2017
rs10938397	rs10938397	chr4:45182527	chr4:45180510	A	G	Body mass index in males greater than 50 years of age	EFO_0004340	GIANT	26426971	European	2015	-0.039	0.005	3e-15	-	91476	0	91476	114	IVNT	GIANT_BMI-M-GT-50_EUR_2015
rs10938397	rs10938397	chr4:45182527	chr4:45180510	A	G	Body mass index in males less than or equal to 50 years of age	EFO_0004340	GIANT	26426971	European	2015	-0.044	0.0069	2.6e-10	-	48966	0	48966	114	IVNT	GIANT_BMI-M-LE-50_EUR_2015
rs10938397	rs10938397	chr4:45182527	chr4:45180510	A	G	Body mass index in males	EFO_0004340	GIANT	23754948	European	2013	-0.038	0.0067	1.66e-08	-	58610	0	58610	46	IVNT	GIANT_BMI-M_EUR_2013
rs10938397	rs10938397	chr4:45182527	chr4:45180510	A	G	Body mass index in males	EFO_0004340	GIANT	25673413	Mixed	2015	-0.0402	0.0041	2.08e-22	-	152279	0	152279	106	IVNT	GIANT_BMI-M_Mixed_2015
rs10938397	rs10938397	chr4:45182527	chr4:45180510	A	G	Body mass index in female non-smokers	EFO_0004340	GIANT	28443625	Mixed	2017	-0.0344	0.0049	1.55e-12	-	110902	0	110902	73	IVNT	GIANT_BMI-Non-smokers-F_Mixed_2017
rs10938397	rs10938397	chr4:45182527	chr4:45180510	A	G	Body mass index in male non-smokers	EFO_0004340	GIANT	28443625	Mixed	2017	-0.03	0.0055	4.66e-08	-	77449	0	77449	72	IVNT	GIANT_BMI-Non-smokers-M_Mixed_2017
rs10938397	rs10938397	chr4:45182527	chr4:45180510	A	G	Body mass index in non-smokers	EFO_0004340	GIANT	28443625	European	2017	-0.0336	0.004	1.06e-16	-	163266	0	163266	73	IVNT	GIANT_BMI-Non-smokers_EUR_2017
rs10938397	rs10938397	chr4:45182527	chr4:45180510	A	G	Body mass index in non-smokers	EFO_0004340	GIANT	28443625	Mixed	2017	-0.0323	0.0037	4.47e-18	-	188351	0	188351	79	IVNT	GIANT_BMI-Non-smokers_Mixed_2017
rs10938397	rs10938397	chr4:45182527	chr4:45180510	A	G	Body mass index ajusted for physical activity in females	EFO_0004340	GIANT	28448500	Mixed	2017	-0.0322	0.0047	9.48e-12	-	115339	0	115339	53	IVNT	GIANT_BMI-adjusted-PA-F_Mixed_2017
rs10938397	rs10938397	chr4:45182527	chr4:45180510	A	G	Body mass index adjsuted for physical activity in males	EFO_0004340	GIANT	28448500	Mixed	2017	-0.0383	0.0053	4.87e-13	-	83975	0	83975	52	IVNT	GIANT_BMI-adjusted-PA-M_Mixed_2017
rs10938397	rs10938397	chr4:45182527	chr4:45180510	A	G	Body mass index adjusted for physical activity	EFO_0004340	GIANT	28448500	European	2017	-0.0354	0.0038	2.61e-20	-	179321	0	179321	57	IVNT	GIANT_BMI-adjusted-PA_EUR_2017
rs10938397	rs10938397	chr4:45182527	chr4:45180510	A	G	Body mass index adjusted for physical activity	EFO_0004340	GIANT	28448500	Mixed	2017	-0.0347	0.0036	1.61e-21	-	199314	0	199314	60	IVNT	GIANT_BMI-adjusted-PA_Mixed_2017
rs10938397	rs10938397	chr4:45182527	chr4:45180510	A	G	Body mass index adjusted for smoking in females	EFO_0004340	GIANT	28443625	Mixed	2017	-0.032	0.0043	1.55e-13	-	136406	0	136406	73	IVNT	GIANT_BMI-adjusted-Smoking-F_Mixed_2017
rs10938397	rs10938397	chr4:45182527	chr4:45180510	A	G	Body mass index adjusted for smoking in males	EFO_0004340	GIANT	28443625	Mixed	2017	-0.0346	0.0048	3.66e-13	-	101893	0	101893	72	IVNT	GIANT_BMI-adjusted-Smoking-M_Mixed_2017
rs10938397	rs10938397	chr4:45182527	chr4:45180510	A	G	Body mass index adjusted for smoking	EFO_0004340	GIANT	28443625	European	2017	-0.0335	0.0035	1.87e-21	-	208867	0	208867	73	IVNT	GIANT_BMI-adjusted-Smoking_EUR_2017
rs10938397	rs10938397	chr4:45182527	chr4:45180510	A	G	Body mass index adjusted for smoking	EFO_0004340	GIANT	28443625	Mixed	2017	-0.0329	0.0033	1.95e-23	-	238299	0	238299	79	IVNT	GIANT_BMI-adjusted-Smoking_Mixed_2017
rs10938397	rs10938397	chr4:45182527	chr4:45180510	A	G	Body mass index	EFO_0004340	Speliotes EK	20935630	European	2010	NA	NA	4.35e-17	NA	123849	0	123849	46	IVNT	GIANT_BMI_EUR_2010
rs10938397	rs10938397	chr4:45182527	chr4:45180510	A	G	Body mass index	EFO_0004340	GIANT	23754948	European	2013	-0.04212	0.004665	1.74e-19	-	126559	0	126559	46	IVNT	GIANT_BMI_EUR_2013
rs10938397	rs10938397	chr4:45182527	chr4:45180510	A	G	Body mass index	EFO_0004340	GIANT	25673413	European	2015	-0.0402	0.0031	3.21e-38	-	320955	0	320955	114	IVNT	GIANT_BMI_EUR_2015
rs10938397	rs10938397	chr4:45182527	chr4:45180510	A	G	Body mass index	EFO_0004340	GIANT	29273807	European	2018	-0.032	0.0024	3.4e-43	-	449889	0	449889	112	IVNT	GIANT_BMI_EUR_2018
rs10938397	rs10938397	chr4:45182527	chr4:45180510	A	G	Body mass index	EFO_0004340	GIANT	25673413	Mixed	2015	-0.0399	0.003	1.42e-40	-	337092	0	337092	125	IVNT	GIANT_BMI_Mixed_2015
rs10938397	rs10938397	chr4:45182527	chr4:45180510	A	G	Body mass index	EFO_0004340	GIANT	29273807	Mixed	2018	-0.032	0.0022	4e-48	-	526508	0	526508	123	IVNT	GIANT_BMI_Mixed_2018
rs10938397	rs10938397	chr4:45182527	chr4:45180510	A	G	BMI tails upper and lower 5th percentiles	-	GIANT	23563607	European	2013	NA	NA	1.76e-13	NA	16068	-	-	-	-	GRASP
rs10938397	rs10938397	chr4:45182527	chr4:45180510	A	G	Body mass index	EFO_0004340	Willer CJ	19079261	European	2008	NA	NA	3.39e-16	NA	32387	-	-	-	-	GRASP
rs10938397	rs10938397	chr4:45182527	chr4:45180510	A	G	Body mass index	EFO_0004340	Speliotes EK	20935630	European	2010	NA	NA	3.78e-31	NA	123865	-	-	-	-	GRASP
rs10938397	rs10938397	chr4:45182527	chr4:45180510	A	G	Body mass index	EFO_0004340	Guo	23001569	Mixed	2012	NA	NA	3.78e-31	NA	78436	-	-	-	-	GRASP
rs10938397	rs10938397	chr4:45182527	chr4:45180510	A	G	Body mass index	EFO_0004340	Monda KL	23583978	Mixed	2013	NA	NA	1.81e-08	NA	39144	-	-	-	-	GRASP
rs10938397	rs10938397	chr4:45182527	chr4:45180510	A	G	Body mass index 25 kgm2	EFO_0004340	GIANT	23563607	European	2013	NA	NA	3.19e-28	NA	16068	-	-	-	-	GRASP
rs10938397	rs10938397	chr4:45182527	chr4:45180510	A	G	Body mass index 30 kgm2	EFO_0004340	GIANT	23563607	European	2013	NA	NA	2.85e-34	NA	16068	-	-	-	-	GRASP
rs10938397	rs10938397	chr4:45182527	chr4:45180510	A	G	Body mass index 35 kgm2	EFO_0004340	GIANT	23563607	European	2013	NA	NA	3.64e-18	NA	16068	-	-	-	-	GRASP
rs10938397	rs10938397	chr4:45182527	chr4:45180510	A	G	Body mass index 40 kgm2	EFO_0004340	GIANT	23563607	European	2013	NA	NA	5.97e-10	NA	16068	-	-	-	-	GRASP
rs10938397	rs10938397	chr4:45182527	chr4:45180510	A	G	Overweight body mass index 25 kgm2	NCIT_C94250	Speliotes EK	20935630	European	2010	NA	NA	4.57e-08	NA	123865	-	-	-	-	GRASP
rs10938397	rs10938397	chr4:45182527	chr4:45180510	A	G	BMI adjusted for smoking behaviour	EFO_0004318;EFO_0004340	GIANT	28443625	European	2017	0.032	0.004354	2e-13	+	-	-	-	-	kg/m	NHGRI-EBI_GWAS_Catalog
rs10938397	rs10938397	chr4:45182527	chr4:45180510	A	G	BMI adjusted for smoking behaviour	EFO_0004318;EFO_0004340	GIANT	28443625	European	2017	0.0346	0.004769	4e-13	+	-	-	-	-	kg/m	NHGRI-EBI_GWAS_Catalog
rs10938397	rs10938397	chr4:45182527	chr4:45180510	A	G	BMI adjusted for smoking behaviour	EFO_0004318;EFO_0004340	GIANT	28443625	European	2017	0.0329	0.003299	2e-23	+	-	-	-	-	kg/m	NHGRI-EBI_GWAS_Catalog
rs10938397	rs10938397	chr4:45182527	chr4:45180510	A	G	BMI in non smokers	EFO_0004340	GIANT	28443625	European	2017	0.0344	0.00489	2e-12	+	-	-	-	-	kg/m	NHGRI-EBI_GWAS_Catalog
rs10938397	rs10938397	chr4:45182527	chr4:45180510	A	G	BMI in non smokers	EFO_0004340	GIANT	28443625	European	2017	0.03	0.005503	5e-08	+	-	-	-	-	kg/m	NHGRI-EBI_GWAS_Catalog
rs10938397	rs10938397	chr4:45182527	chr4:45180510	A	G	BMI in non smokers	EFO_0004340	GIANT	28443625	European	2017	0.0323	0.003722	4e-18	+	-	-	-	-	kg/m	NHGRI-EBI_GWAS_Catalog
rs10938397	rs10938397	chr4:45182527	chr4:45180510	A	G	Body mass index	EFO_0004340	Willer CJ	19079261	European	2008	-0.19	0.02325	3e-16	-	-	-	-	-	kg/m2	NHGRI-EBI_GWAS_Catalog
rs10938397	rs10938397	chr4:45182527	chr4:45180510	A	G	Body mass index	EFO_0004340	Speliotes EK	20935630	European	2010	-0.18	0.01551	4e-31	-	-	-	-	-	kg/m2 increase	NHGRI-EBI_GWAS_Catalog
rs10938397	rs10938397	chr4:45182527	chr4:45180510	A	G	Body mass index	EFO_0004340	GIANT	23563607	European	2013	NA	NA	2e-13	NA	-	-	-	-	-	NHGRI-EBI_GWAS_Catalog
rs10938397	rs10938397	chr4:45182527	chr4:45180510	A	G	Body mass index	EFO_0004340	GIANT	25673413	Mixed	2015	-0.04	0.002993	1e-40	-	-	-	-	-	kg/m2 increase	NHGRI-EBI_GWAS_Catalog
rs10938397	rs10938397	chr4:45182527	chr4:45180510	A	G	Body mass index	EFO_0004340	GIANT	25673413	Mixed	2015	-0.04	0.004027	3e-23	-	-	-	-	-	kg/m2 increase	NHGRI-EBI_GWAS_Catalog
rs10938397	rs10938397	chr4:45182527	chr4:45180510	A	G	Body mass index	EFO_0004340	GIANT	25673413	Mixed	2015	-0.04	0.004106	2e-22	-	-	-	-	-	kg/m2 increase	NHGRI-EBI_GWAS_Catalog
rs10938397	rs10938397	chr4:45182527	chr4:45180510	A	G	Body mass index	EFO_0004340	GIANT	25673413	Mixed	2015	-0.04	0.003093	3e-38	-	-	-	-	-	kg/m2 increase	NHGRI-EBI_GWAS_Catalog
rs10938397	rs10938397	chr4:45182527	chr4:45180510	A	G	Body mass index	EFO_0008002;EFO_0004340	GIANT	28448500	European	2017	-0.0335	0.004996	2e-11	-	-	-	-	-	kg/m	NHGRI-EBI_GWAS_Catalog
rs10938397	rs10938397	chr4:45182527	chr4:45180510	A	G	Body mass index	EFO_0008002;EFO_0004340	GIANT	28448500	European	2017	-0.0322	0.00472	9e-12	-	-	-	-	-	kg/m	NHGRI-EBI_GWAS_Catalog
rs10938397	rs10938397	chr4:45182527	chr4:45180510	A	G	Body mass index	EFO_0008002;EFO_0004340	GIANT	28448500	European	2017	-0.0347	0.003651	2e-21	-	-	-	-	-	kg/m	NHGRI-EBI_GWAS_Catalog
rs10938397	rs10938397	chr4:45182527	chr4:45180510	A	G	Body mass index	EFO_0008002;EFO_0004340	GIANT	28448500	European	2017	-0.0354	0.00384	3e-20	-	-	-	-	-	kg/m	NHGRI-EBI_GWAS_Catalog
rs10938397	rs10938397	chr4:45182527	chr4:45180510	A	G	Body mass index	EFO_0004340	Akiyama M	28892062	East Asian	2017	-0.035	0.002398	3e-48	-	-	-	-	-	kg/m	NHGRI-EBI_GWAS_Catalog
rs10938397	rs10938397	chr4:45182527	chr4:45180510	A	G	Body mass index adult	EFO_0004340	Ng MCY	28430825	Mixed	2017	-0.044	0.007478	4e-09	-	-	-	-	-	unit increase	NHGRI-EBI_GWAS_Catalog
rs10938397	rs10938397	chr4:45182527	chr4:45180510	A	G	Body mass index adult	EFO_0004340	Ng MCY	28430825	Mixed	2017	-0.044	0.003092	6e-46	-	-	-	-	-	unit increase	NHGRI-EBI_GWAS_Catalog
rs10938397	rs10938397	chr4:45182527	chr4:45180510	A	G	Body mass index in physically active individuals	EFO_0008002;EFO_0004340	GIANT	28448500	European	2017	-0.0306	0.005522	3e-08	-	-	-	-	-	kg/m	NHGRI-EBI_GWAS_Catalog
rs10938397	rs10938397	chr4:45182527	chr4:45180510	A	G	Body mass index in physically active individuals	EFO_0008002;EFO_0004340	GIANT	28448500	European	2017	-0.0328	0.004317	3e-14	-	-	-	-	-	kg/m	NHGRI-EBI_GWAS_Catalog
rs10938397	rs10938397	chr4:45182527	chr4:45180510	A	G	Body mass index in physically active individuals	EFO_0008002;EFO_0004340	GIANT	28448500	European	2017	-0.0293	0.005221	2e-08	-	-	-	-	-	kg/m	NHGRI-EBI_GWAS_Catalog
rs10938397	rs10938397	chr4:45182527	chr4:45180510	A	G	Body mass index in physically active individuals	EFO_0008002;EFO_0004340	GIANT	28448500	European	2017	-0.0319	0.004122	1e-14	-	-	-	-	-	kg/m	NHGRI-EBI_GWAS_Catalog
rs10938397	rs10938397	chr4:45182527	chr4:45180510	A	G	Body mass index in physically active individuals	EFO_0008002;EFO_0004340	GIANT	28448500	European	2017	-0.0364	0.006137	3e-09	-	-	-	-	-	kg/m	NHGRI-EBI_GWAS_Catalog
rs10938397	rs10938397	chr4:45182527	chr4:45180510	A	G	Body mass index in physically inactive individuals	EFO_0008002;EFO_0004340	GIANT	28448500	European	2017	-0.0414	0.00754	4e-08	-	-	-	-	-	unit increase	NHGRI-EBI_GWAS_Catalog
rs10938397	rs10938397	chr4:45182527	chr4:45180510	A	G	Body mass index joint analysis main effects and physical activity interaction	EFO_0008002;EFO_0004340	GIANT	28448500	European	2017	NA	NA	3e-11	NA	-	-	-	-	-	NHGRI-EBI_GWAS_Catalog
rs10938397	rs10938397	chr4:45182527	chr4:45180510	A	G	Body mass index joint analysis main effects and physical activity interaction	EFO_0008002;EFO_0004340	GIANT	28448500	European	2017	NA	NA	1e-10	NA	-	-	-	-	-	NHGRI-EBI_GWAS_Catalog
rs10938397	rs10938397	chr4:45182527	chr4:45180510	A	G	Body mass index joint analysis main effects and physical activity interaction	EFO_0008002;EFO_0004340	GIANT	28448500	European	2017	NA	NA	2e-19	NA	-	-	-	-	-	NHGRI-EBI_GWAS_Catalog
rs10938397	rs10938397	chr4:45182527	chr4:45180510	A	G	Body mass index joint analysis main effects and physical activity interaction	EFO_0008002;EFO_0004340	GIANT	28448500	European	2017	NA	NA	2e-20	NA	-	-	-	-	-	NHGRI-EBI_GWAS_Catalog
rs10938397	rs10938397	chr4:45182527	chr4:45180510	A	G	Body mass index joint analysis main effects and smoking interaction	EFO_0004318;EFO_0004340	GIANT	28443625	European	2017	NA	NA	3e-11	NA	-	-	-	-	-	NHGRI-EBI_GWAS_Catalog
rs10938397	rs10938397	chr4:45182527	chr4:45180510	A	G	Body mass index joint analysis main effects and smoking interaction	EFO_0004318;EFO_0004340	GIANT	28443625	European	2017	NA	NA	7e-23	NA	-	-	-	-	-	NHGRI-EBI_GWAS_Catalog
rs10938397	rs10938397	chr4:45182527	chr4:45180510	A	G	Body mass index joint analysis main effects and smoking interaction	EFO_0004318;EFO_0004340	GIANT	28443625	European	2017	NA	NA	2e-13	NA	-	-	-	-	-	NHGRI-EBI_GWAS_Catalog
rs10938397	rs10938397	chr4:45182527	chr4:45180510	A	G	Childhood body mass index	EFO_0004340	EGGC	26604143	European	2016	NA	NA	2e-09	NA	-	-	-	-	-	NHGRI-EBI_GWAS_Catalog
rs10938397	rs10938397	chr4:45182527	chr4:45180510	A	G	Body mass index	EFO_0004340	Neale B	UKBB	European	2017	-0.02895	0.002429	9.55e-33	-	336107	0	336107	1	IVNT	Neale-B_UKBB_EUR_2017
rs10938397	rs10938397	chr4:45182527	chr4:45180510	A	G	Body mass index	EFO_0004340	Willer CJ	19079261	European	2008	NA	NA	3e-16	NA	-	-	-	-	-	dbGaP
rs10938397	rs10938397	chr4:45182527	chr4:45180510	A	G	Body mass index	EFO_0004340	Speliotes EK	20935630	European	2010	NA	NA	4e-31	NA	-	-	-	-	-	dbGaP
rs11649653	rs11649653	chr16:30918487	chr16:30907166	C	G	Body mass index	EFO_0004340	Neale B	UKBB	European	2017	0.02171	0.002467	1.36e-18	+	336107	0	336107	1	IVNT	Neale-B_UKBB_EUR_2017
rs11735256	rs11735256	chr4:106138146	chr4:105216989	C	T	Qualifications: college or university degree	EFO_0004784	Neale B	UKBB	European	2017	-0.008364	0.00119	2.09e-12	-	334070	106305	227765	1	risk diff	Neale-B_UKBB_EUR_2017
rs11735256	rs11735256	chr4:106138146	chr4:105216989	C	T	Years of educational attainment	EFO_0004784	SSGAC	27225129	European	2016	-0.015	0.003	2.64e-09	-	328917	0	328917	64	years	SSGAC_EduYears_EUR_2016
rs12653706	rs12653706	chr5:124247103	chr5:124911410	C	T	Body mass index	EFO_0004340	Akiyama M	28892062	East Asian	2017	0.01978	0.003545	2.42e-08	+	173430	0	173430	3	IVNT	Akiyama-M_BMI_EAS_2017
rs13107325	rs13107325	chr4:103188709	chr4:102267552	T	C	Childhood BMI	EFO_0004340	EGGC	26604143	European	2016	0.1022	0.0179	1.19e-08	+	35238	0	35238	20	SDS	EGGC_Childhood-BMI_EUR_2016
rs13107325	rs13107325	chr4:103188709	chr4:102267552	T	C	Body mass index in physically active indivdiuals	EFO_0004340	GIANT	28448500	European	2017	0.0531	0.0088	1.46e-09	+	132755	0	132755	57	IVNT	GIANT_BMI-Active_EUR_2017
rs13107325	rs13107325	chr4:103188709	chr4:102267552	T	C	Body mass index in physically active indivdiuals	EFO_0004340	GIANT	28448500	Mixed	2017	0.0508	0.0086	4.17e-09	+	142210	0	142210	60	IVNT	GIANT_BMI-Active_Mixed_2017
rs13107325	rs13107325	chr4:103188709	chr4:102267552	T	C	Body mass index in males greater than 50 years of age	EFO_0004340	GIANT	26426971	European	2015	0.065	0.011	2.6e-09	+	90992	0	90992	114	IVNT	GIANT_BMI-M-GT-50_EUR_2015
rs13107325	rs13107325	chr4:103188709	chr4:102267552	T	C	Body mass index in males	EFO_0004340	GIANT	25673413	Mixed	2015	0.0525	0.0088	2.72e-09	+	152725	0	152725	106	IVNT	GIANT_BMI-M_Mixed_2015
rs13107325	rs13107325	chr4:103188709	chr4:102267552	T	C	Body mass index adjsuted for physical activity in males	EFO_0004340	GIANT	28448500	Mixed	2017	0.0698	0.0115	1.28e-09	+	79783	0	79783	52	IVNT	GIANT_BMI-adjusted-PA-M_Mixed_2017
rs13107325	rs13107325	chr4:103188709	chr4:102267552	T	C	Body mass index adjusted for physical activity	EFO_0004340	GIANT	28448500	European	2017	0.0505	0.0079	2e-10	+	173078	0	173078	57	IVNT	GIANT_BMI-adjusted-PA_EUR_2017
rs13107325	rs13107325	chr4:103188709	chr4:102267552	T	C	Body mass index adjusted for physical activity	EFO_0004340	GIANT	28448500	Mixed	2017	0.0488	0.0077	3.1e-10	+	190113	0	190113	60	IVNT	GIANT_BMI-adjusted-PA_Mixed_2017
rs13107325	rs13107325	chr4:103188709	chr4:102267552	T	C	Body mass index adjusted for smoking in males	EFO_0004340	GIANT	28443625	Mixed	2017	0.0607	0.0103	4.06e-09	+	98978	0	98978	72	IVNT	GIANT_BMI-adjusted-Smoking-M_Mixed_2017
rs13107325	rs13107325	chr4:103188709	chr4:102267552	T	C	Body mass index adjusted for smoking	EFO_0004340	GIANT	28443625	European	2017	0.0497	0.0077	8.98e-11	+	181290	0	181290	73	IVNT	GIANT_BMI-adjusted-Smoking_EUR_2017
rs13107325	rs13107325	chr4:103188709	chr4:102267552	T	C	Body mass index adjusted for smoking	EFO_0004340	GIANT	28443625	Mixed	2017	0.0469	0.0075	3.17e-10	+	207588	0	207588	79	IVNT	GIANT_BMI-adjusted-Smoking_Mixed_2017
rs13107325	rs13107325	chr4:103188709	chr4:102267552	T	C	Body mass index	EFO_0004340	GIANT	23754948	European	2013	0.058	0.009899	4.66e-09	+	126058	0	126058	46	IVNT	GIANT_BMI_EUR_2013
rs13107325	rs13107325	chr4:103188709	chr4:102267552	T	C	Body mass index	EFO_0004340	GIANT	25673413	European	2015	0.0477	0.0068	1.83e-12	+	321461	0	321461	114	IVNT	GIANT_BMI_EUR_2015
rs13107325	rs13107325	chr4:103188709	chr4:102267552	T	C	Body mass index	EFO_0004340	GIANT	29273807	European	2018	0.055	0.0044	2.8e-35	+	449889	0	449889	112	IVNT	GIANT_BMI_EUR_2018
rs13107325	rs13107325	chr4:103188709	chr4:102267552	T	C	Body mass index	EFO_0004340	GIANT	25673413	Mixed	2015	0.0472	0.0066	1.06e-12	+	335619	0	335619	125	IVNT	GIANT_BMI_Mixed_2015
rs13107325	rs13107325	chr4:103188709	chr4:102267552	T	C	Body mass index	EFO_0004340	GIANT	29273807	Mixed	2018	0.053	0.0043	9.1e-35	+	526508	0	526508	123	IVNT	GIANT_BMI_Mixed_2018
rs13107325	rs13107325	chr4:103188709	chr4:102267552	T	C	Body mass index	EFO_0004340	Speliotes EK	20935630	European	2010	NA	NA	1.5e-13	NA	123865	-	-	-	-	GRASP
rs13107325	rs13107325	chr4:103188709	chr4:102267552	T	C	Body mass index	EFO_0004340	Guo	23001569	Mixed	2012	NA	NA	1.5e-13	NA	78436	-	-	-	-	GRASP
rs13107325	rs13107325	chr4:103188709	chr4:102267552	T	C	BMI adjusted for smoking behaviour	EFO_0004318;EFO_0004340	GIANT	28443625	European	2017	0.0469	0.007446	3e-10	+	-	-	-	-	kg/m	NHGRI-EBI_GWAS_Catalog
rs13107325	rs13107325	chr4:103188709	chr4:102267552	T	C	BMI adjusted for smoking behaviour	EFO_0004318;EFO_0004340	GIANT	28443625	European	2017	0.0607	0.01032	4e-09	+	-	-	-	-	kg/m	NHGRI-EBI_GWAS_Catalog
rs13107325	rs13107325	chr4:103188709	chr4:102267552	T	C	Body mass index	EFO_0004340	Speliotes EK	20935630	European	2010	0.19	0.02585	2e-13	+	-	-	-	-	kg/m2 increase	NHGRI-EBI_GWAS_Catalog
rs13107325	rs13107325	chr4:103188709	chr4:102267552	T	C	Body mass index	EFO_0004340	GIANT	25673413	Mixed	2015	0.053	0.008935	3e-09	+	-	-	-	-	kg/m2 increase	NHGRI-EBI_GWAS_Catalog
rs13107325	rs13107325	chr4:103188709	chr4:102267552	T	C	Body mass index	EFO_0004340	GIANT	25673413	Mixed	2015	0.047	0.006591	1e-12	+	-	-	-	-	kg/m2 increase	NHGRI-EBI_GWAS_Catalog
rs13107325	rs13107325	chr4:103188709	chr4:102267552	T	C	Body mass index	EFO_0004340	GIANT	25673413	Mixed	2015	0.048	0.006824	2e-12	+	-	-	-	-	kg/m2 increase	NHGRI-EBI_GWAS_Catalog
rs13107325	rs13107325	chr4:103188709	chr4:102267552	T	C	Body mass index	EFO_0008002;EFO_0004340	GIANT	28448500	European	2017	0.0741	0.01191	5e-10	+	-	-	-	-	kg/m	NHGRI-EBI_GWAS_Catalog
rs13107325	rs13107325	chr4:103188709	chr4:102267552	T	C	Body mass index	EFO_0008002;EFO_0004340	GIANT	28448500	European	2017	0.0488	0.007748	3e-10	+	-	-	-	-	kg/m	NHGRI-EBI_GWAS_Catalog
rs13107325	rs13107325	chr4:103188709	chr4:102267552	T	C	Body mass index	EFO_0008002;EFO_0004340	GIANT	28448500	European	2017	0.0698	0.01142	1e-09	+	-	-	-	-	kg/m	NHGRI-EBI_GWAS_Catalog
rs13107325	rs13107325	chr4:103188709	chr4:102267552	T	C	Body mass index	EFO_0008002;EFO_0004340	GIANT	28448500	European	2017	0.0505	0.007939	2e-10	+	-	-	-	-	kg/m	NHGRI-EBI_GWAS_Catalog
rs13107325	rs13107325	chr4:103188709	chr4:102267552	T	C	Body mass index in physically active individuals	EFO_0008002;EFO_0004340	GIANT	28448500	European	2017	0.0508	0.008633	4e-09	+	-	-	-	-	kg/m	NHGRI-EBI_GWAS_Catalog
rs13107325	rs13107325	chr4:103188709	chr4:102267552	T	C	Body mass index in physically active individuals	EFO_0008002;EFO_0004340	GIANT	28448500	European	2017	0.0531	0.008692	1e-09	+	-	-	-	-	kg/m	NHGRI-EBI_GWAS_Catalog
rs13107325	rs13107325	chr4:103188709	chr4:102267552	T	C	Body mass index joint analysis main effects and physical activity interaction	EFO_0008002;EFO_0004340	GIANT	28448500	European	2017	NA	NA	2e-09	NA	-	-	-	-	-	NHGRI-EBI_GWAS_Catalog
rs13107325	rs13107325	chr4:103188709	chr4:102267552	T	C	Body mass index joint analysis main effects and physical activity interaction	EFO_0008002;EFO_0004340	GIANT	28448500	European	2017	NA	NA	2e-10	NA	-	-	-	-	-	NHGRI-EBI_GWAS_Catalog
rs13107325	rs13107325	chr4:103188709	chr4:102267552	T	C	Body mass index joint analysis main effects and physical activity interaction	EFO_0008002;EFO_0004340	GIANT	28448500	European	2017	NA	NA	2e-08	NA	-	-	-	-	-	NHGRI-EBI_GWAS_Catalog
rs13107325	rs13107325	chr4:103188709	chr4:102267552	T	C	Body mass index joint analysis main effects and physical activity interaction	EFO_0008002;EFO_0004340	GIANT	28448500	European	2017	NA	NA	8e-10	NA	-	-	-	-	-	NHGRI-EBI_GWAS_Catalog
rs13107325	rs13107325	chr4:103188709	chr4:102267552	T	C	Body mass index joint analysis main effects and smoking interaction	EFO_0004318;EFO_0004340	GIANT	28443625	European	2017	NA	NA	2e-10	NA	-	-	-	-	-	NHGRI-EBI_GWAS_Catalog
rs13107325	rs13107325	chr4:103188709	chr4:102267552	T	C	Body mass index joint analysis main effects and smoking interaction	EFO_0004318;EFO_0004340	GIANT	28443625	European	2017	NA	NA	1e-08	NA	-	-	-	-	-	NHGRI-EBI_GWAS_Catalog
rs13107325	rs13107325	chr4:103188709	chr4:102267552	T	C	Childhood body mass index	EFO_0004340	EGGC	26604143	European	2016	NA	NA	1e-08	NA	-	-	-	-	-	NHGRI-EBI_GWAS_Catalog
rs13107325	rs13107325	chr4:103188709	chr4:102267552	T	C	Body mass index	EFO_0004340	Neale B	UKBB	European	2017	0.0523	0.004572	2.66e-30	+	336107	0	336107	1	IVNT	Neale-B_UKBB_EUR_2017
rs13107325	rs13107325	chr4:103188709	chr4:102267552	T	C	Qualifications: college or university degree	EFO_0004784	Neale B	UKBB	European	2017	-0.01236	0.002169	1.19e-08	-	334070	106305	227765	1	risk diff	Neale-B_UKBB_EUR_2017
rs13107325	rs13107325	chr4:103188709	chr4:102267552	T	C	Body mass index	EFO_0004340	Speliotes EK	20935630	European	2010	NA	NA	2e-13	NA	-	-	-	-	-	dbGaP
rs13266268	rs13266268	chr8:142611971	chr8:141601871	C	T	Body mass index	EFO_0004340	Neale B	UKBB	European	2017	-0.0145	0.002542	1.17e-08	-	336107	0	336107	1	IVNT	Neale-B_UKBB_EUR_2017
rs13266268	rs13266268	chr8:142611971	chr8:141601871	C	T	Qualifications: college or university degree	EFO_0004784	Neale B	UKBB	European	2017	0.00722	0.001205	2.05e-09	+	334070	106305	227765	1	risk diff	Neale-B_UKBB_EUR_2017
rs13266268	rs13266268	chr8:142611971	chr8:141601871	C	T	Years of educational attainment in females	EFO_0004784	SSGAC	27225129	European	2016	0.023	0.003	5.15e-11	+	181443	0	181443	62	years	SSGAC_EduYears-F_EUR_2016
rs13266268	rs13266268	chr8:142611971	chr8:141601871	C	T	Years of educational attainment	EFO_0004784	SSGAC	27225129	European	2016	0.017	0.003	4.1e-11	+	328917	0	328917	64	years	SSGAC_EduYears_EUR_2016
rs141547796	rs141547796	chr6:50615935	chr6:50648222	A	G	Body mass index	EFO_0004340	Neale B	UKBB	European	2017	-0.02853	0.004399	8.87e-11	-	336107	0	336107	1	IVNT	Neale-B_UKBB_EUR_2017
rs17207890	rs17207890	chr11:95490754	chr11:95757590	A	G	Qualifications: A levels or as levels or equivalent	EFO_0004784	Neale B	UKBB	European	2017	0.007183	0.001155	4.99e-10	+	334070	91710	242360	1	risk diff	Neale-B_UKBB_EUR_2017
rs17207890	rs17207890	chr11:95490754	chr11:95757590	A	G	Qualifications: college or university degree	EFO_0004784	Neale B	UKBB	European	2017	0.007899	0.001205	5.53e-11	+	334070	106305	227765	1	risk diff	Neale-B_UKBB_EUR_2017
rs17207890	rs17207890	chr11:95490754	chr11:95757590	A	G	Qualifications: none	EFO_0004784	Neale B	UKBB	European	2017	-0.006085	0.0009768	4.67e-10	-	334070	57567	276503	1	risk diff	Neale-B_UKBB_EUR_2017
rs215629	rs215629	chr7:32360464	chr7:32320852	C	G	Nicotine dependence smoking cigarettes per day	EFO_0003768	Thorgeirsson TE	20418888	European	2010	NA	NA	2.4e-08	NA	31266	-	-	-	-	GRASP
rs215629	rs215629	chr7:32360464	chr7:32320852	C	G	Pack years adult smoking as proportion of life span exposed to smoking	EFO_0004318	Neale B	UKBB	European	2017	-0.03209	0.004641	4.74e-12	-	101726	0	101726	1	IVNT	Neale-B_UKBB_EUR_2017
rs215629	rs215629	chr7:32360464	chr7:32320852	C	G	Pack years of smoking preview only	EFO_0004318;EFO_0006526	Neale B	UKBB	European	2017	-0.03016	0.004625	7e-11	-	101726	0	101726	1	IVNT	Neale-B_UKBB_EUR_2017
rs2302351	rs2302351	chr3:44039889	chr3:43998397	A	G	Body mass index	EFO_0004340	Neale B	UKBB	European	2017	-0.01406	0.002412	5.51e-09	-	336107	0	336107	1	IVNT	Neale-B_UKBB_EUR_2017
rs2352974	rs2352974	chr3:49890613	chr3:49853180	C	T	Age completed full time education	EFO_0004784	Neale B	UKBB	European	2017	0.01427	0.002432	4.46e-09	+	226899	0	226899	1	-	Neale-B_UKBB_EUR_2017
rs2352974	rs2352974	chr3:49890613	chr3:49853180	C	T	Body mass index	EFO_0004340	Neale B	UKBB	European	2017	-0.027	0.002411	4.05e-29	-	336107	0	336107	1	IVNT	Neale-B_UKBB_EUR_2017
rs2352974	rs2352974	chr3:49890613	chr3:49853180	C	T	Qualifications: A levels or as levels or equivalent	EFO_0004784	Neale B	UKBB	European	2017	0.01096	0.001095	1.44e-23	+	334070	91710	242360	1	risk diff	Neale-B_UKBB_EUR_2017
rs2352974	rs2352974	chr3:49890613	chr3:49853180	C	T	Qualifications: college or university degree	EFO_0004784	Neale B	UKBB	European	2017	0.01368	0.001142	5.09e-33	+	334070	106305	227765	1	risk diff	Neale-B_UKBB_EUR_2017
rs2352974	rs2352974	chr3:49890613	chr3:49853180	C	T	Qualifications: none	EFO_0004784	Neale B	UKBB	European	2017	-0.006115	0.0009264	4.09e-11	-	334070	57567	276503	1	risk diff	Neale-B_UKBB_EUR_2017
rs2352974	rs2352974	chr3:49890613	chr3:49853180	C	T	Years of educational attainment in females	EFO_0004784	SSGAC	27225129	European	2016	0.026	0.003	1.48e-14	+	181443	0	181443	62	years	SSGAC_EduYears-F_EUR_2016
rs2352974	rs2352974	chr3:49890613	chr3:49853180	C	T	Years of educational attainment	EFO_0004784	SSGAC	27225129	European	2016	0.022	0.003	1.69e-17	+	328917	0	328917	64	years	SSGAC_EduYears_EUR_2016
rs2644109	rs2644109	chr1:201797535	chr1:201828407	C	T	Body mass index	EFO_0004340	Neale B	UKBB	European	2017	-0.0275	0.002543	3.05e-27	-	336107	0	336107	1	IVNT	Neale-B_UKBB_EUR_2017
rs26579	rs26579	chr5:87985295	chr5:88689478	C	G	Qualifications: A levels or as levels or equivalent	EFO_0004784	Neale B	UKBB	European	2017	-0.007482	0.001122	2.57e-11	-	334070	91710	242360	1	risk diff	Neale-B_UKBB_EUR_2017
rs26579	rs26579	chr5:87985295	chr5:88689478	C	G	Qualifications: O levels or GCSEs or equivalent	EFO_0004784	Neale B	UKBB	European	2017	-0.007776	0.001252	5.32e-10	-	334070	159730	174340	1	risk diff	Neale-B_UKBB_EUR_2017
rs26579	rs26579	chr5:87985295	chr5:88689478	C	G	Qualifications: college or university degree	EFO_0004784	Neale B	UKBB	European	2017	-0.008994	0.00117	1.53e-14	-	334070	106305	227765	1	risk diff	Neale-B_UKBB_EUR_2017
rs26579	rs26579	chr5:87985295	chr5:88689478	C	G	Qualifications: none	EFO_0004784	Neale B	UKBB	European	2017	0.007551	0.0009488	1.75e-15	+	334070	57567	276503	1	risk diff	Neale-B_UKBB_EUR_2017
rs26579	rs26579	chr5:87985295	chr5:88689478	C	G	Qualifications: other professional qualifications	EFO_0004784	Neale B	UKBB	European	2017	-0.006526	0.001143	1.14e-08	-	334070	97524	236546	1	risk diff	Neale-B_UKBB_EUR_2017
rs26579	rs26579	chr5:87985295	chr5:88689478	C	G	Years of educational attainment	EFO_0004784	SSGAC	27225129	European	2016	-0.016	0.003	5.07e-10	-	328917	0	328917	64	years	SSGAC_EduYears_EUR_2016
rs2802530	rs2802530	chr1:98546134	chr1:98080578	G	A	Qualifications: college or university degree	EFO_0004784	Neale B	UKBB	European	2017	-0.01125	0.001722	6.53e-11	-	334070	106305	227765	1	risk diff	Neale-B_UKBB_EUR_2017
rs2802530	rs2802530	chr1:98546134	chr1:98080578	G	A	Years of educational attainment	EFO_0004784	SSGAC	27225129	European	2016	-0.02	0.004	2.22e-08	-	328917	0	328917	64	years	SSGAC_EduYears_EUR_2016
rs2960578	rs2960578	chr18:21143739	chr18:23563775	G	T	Body mass index in females	EFO_0004340	GIANT	25673413	Mixed	2015	-0.0261	0.0046	1.4e-08	-	132090	0	132090	107	IVNT	GIANT_BMI-F_Mixed_2015
rs2960578	rs2960578	chr18:21143739	chr18:23563775	G	T	Body mass index	EFO_0004340	GIANT	25673413	Mixed	2015	-0.0198	0.0036	3.8e-08	-	236131	0	236131	125	IVNT	GIANT_BMI_Mixed_2015
rs2960578	rs2960578	chr18:21143739	chr18:23563775	G	T	Body mass index	EFO_0004340	Neale B	UKBB	European	2017	-0.01817	0.002403	4.07e-14	-	336107	0	336107	1	IVNT	Neale-B_UKBB_EUR_2017
rs2960578	rs2960578	chr18:21143739	chr18:23563775	G	T	Years of educational attainment	EFO_0004784	SSGAC	27225129	European	2016	0.014	0.002	9.63e-09	+	328917	0	328917	64	years	SSGAC_EduYears_EUR_2016
rs34198643	rs34198643	chr7:2203808	chr7:2164173	C	T	Qualifications: A levels or as levels or equivalent	EFO_0004784	Neale B	UKBB	European	2017	0.00746	0.001309	1.2e-08	+	334070	91710	242360	1	risk diff	Neale-B_UKBB_EUR_2017
rs34198643	rs34198643	chr7:2203808	chr7:2164173	C	T	Qualifications: college or university degree	EFO_0004784	Neale B	UKBB	European	2017	0.00857	0.001365	3.46e-10	+	334070	106305	227765	1	risk diff	Neale-B_UKBB_EUR_2017
rs34453616	rs34453616	chr11:134535457	chr11:134665563	C	G	Body mass index	EFO_0004340	Neale B	UKBB	European	2017	0.0177	0.003012	4.2e-09	+	336107	0	336107	1	IVNT	Neale-B_UKBB_EUR_2017
rs4140685	rs4140685	chr2:162852079	chr2:161995569	G	T	Years of educational attainment	EFO_0004784	SSGAC	27225129	European	2016	-0.015	0.003	3.04e-08	-	328917	0	328917	64	years	SSGAC_EduYears_EUR_2016
rs4503172	rs4503172	chr9:124640841	chr9:121878562	C	T	Body mass index	EFO_0004340	Neale B	UKBB	European	2017	0.01517	0.002462	7.21e-10	+	336107	0	336107	1	IVNT	Neale-B_UKBB_EUR_2017
rs4503172	rs4503172	chr9:124640841	chr9:121878562	C	T	Qualifications: college or university degree	EFO_0004784	Neale B	UKBB	European	2017	-0.006506	0.001167	2.47e-08	-	334070	106305	227765	1	risk diff	Neale-B_UKBB_EUR_2017
rs4776970	rs4776970	chr15:68080886	chr15:67788548	A	T	Body mass index in physically active indivdiuals	EFO_0004340	GIANT	28448500	European	2017	0.0295	0.0043	8.43e-12	+	137260	0	137260	57	IVNT	GIANT_BMI-Active_EUR_2017
rs4776970	rs4776970	chr15:68080886	chr15:67788548	A	T	Body mass index in physically active indivdiuals	EFO_0004340	GIANT	28448500	Mixed	2017	0.0279	0.0041	9.76e-12	+	149247	0	149247	60	IVNT	GIANT_BMI-Active_Mixed_2017
rs4776970	rs4776970	chr15:68080886	chr15:67788548	A	T	Body mass index in males	EFO_0004340	GIANT	25673413	Mixed	2015	0.0282	0.0042	1.89e-11	+	152395	0	152395	106	IVNT	GIANT_BMI-M_Mixed_2015
rs4776970	rs4776970	chr15:68080886	chr15:67788548	A	T	Body mass index in non-smokers	EFO_0004340	GIANT	28443625	European	2017	0.0279	0.0041	7.15e-12	+	163786	0	163786	73	IVNT	GIANT_BMI-Non-smokers_EUR_2017
rs4776970	rs4776970	chr15:68080886	chr15:67788548	A	T	Body mass index in non-smokers	EFO_0004340	GIANT	28443625	Mixed	2017	0.0254	0.0037	1.19e-11	+	189629	0	189629	79	IVNT	GIANT_BMI-Non-smokers_Mixed_2017
rs4776970	rs4776970	chr15:68080886	chr15:67788548	A	T	Body mass index adjusted for physical activity	EFO_0004340	GIANT	28448500	European	2017	0.0248	0.0038	1.11e-10	+	179203	0	179203	57	IVNT	GIANT_BMI-adjusted-PA_EUR_2017
rs4776970	rs4776970	chr15:68080886	chr15:67788548	A	T	Body mass index adjusted for physical activity	EFO_0004340	GIANT	28448500	Mixed	2017	0.0224	0.0036	4.79e-10	+	199231	0	199231	60	IVNT	GIANT_BMI-adjusted-PA_Mixed_2017
rs4776970	rs4776970	chr15:68080886	chr15:67788548	A	T	Body mass index adjusted for smoking	EFO_0004340	GIANT	28443625	European	2017	0.0259	0.0035	1.19e-13	+	209407	0	209407	73	IVNT	GIANT_BMI-adjusted-Smoking_EUR_2017
rs4776970	rs4776970	chr15:68080886	chr15:67788548	A	T	Body mass index adjusted for smoking	EFO_0004340	GIANT	28443625	Mixed	2017	0.0233	0.0032	6.78e-13	+	239783	0	239783	79	IVNT	GIANT_BMI-adjusted-Smoking_Mixed_2017
rs4776970	rs4776970	chr15:68080886	chr15:67788548	A	T	Body mass index	EFO_0004340	Speliotes EK	20935630	European	2010	NA	NA	2.17e-08	NA	123864	0	123864	46	IVNT	GIANT_BMI_EUR_2010
rs4776970	rs4776970	chr15:68080886	chr15:67788548	A	T	Body mass index	EFO_0004340	GIANT	23754948	European	2013	0.02745	0.004595	2.3e-09	+	126575	0	126575	46	IVNT	GIANT_BMI_EUR_2013
rs4776970	rs4776970	chr15:68080886	chr15:67788548	A	T	Body mass index	EFO_0004340	GIANT	25673413	European	2015	0.0244	0.0031	8.87e-15	+	321007	0	321007	114	IVNT	GIANT_BMI_EUR_2015
rs4776970	rs4776970	chr15:68080886	chr15:67788548	A	T	Body mass index	EFO_0004340	GIANT	25673413	Mixed	2015	0.0248	0.003	3.23e-16	+	338071	0	338071	125	IVNT	GIANT_BMI_Mixed_2015
rs4776970	rs4776970	chr15:68080886	chr15:67788548	A	T	Body mass index	EFO_0004340	Speliotes EK	20935630	European	2010	NA	NA	2.17e-08	NA	123865	-	-	-	-	GRASP
rs4776970	rs4776970	chr15:68080886	chr15:67788548	A	T	Body mass index	EFO_0004340	Wen W	22344219	East Asian	2012	NA	NA	2.33e-09	NA	27715	-	-	-	-	GRASP
rs4776970	rs4776970	chr15:68080886	chr15:67788548	A	T	Body mass index	EFO_0004340	Wen W	22344219	East Asian	2012	2.55	0.4252	2e-09	+	-	-	-	-	% increase	NHGRI-EBI_GWAS_Catalog
rs4776970	rs4776970	chr15:68080886	chr15:67788548	A	T	Body mass index	EFO_0004340	Akiyama M	28892062	East Asian	2017	-0.023	0.002552	2e-19	-	-	-	-	-	kg/m	NHGRI-EBI_GWAS_Catalog
rs4776970	rs4776970	chr15:68080886	chr15:67788548	A	T	Body mass index	EFO_0004340	Neale B	UKBB	European	2017	0.02546	0.002505	2.89e-24	+	336107	0	336107	1	IVNT	Neale-B_UKBB_EUR_2017
rs4776970	rs4776970	chr15:68080886	chr15:67788548	A	T	Body mass index	EFO_0004340	Wen W	22344219	East Asian	2012	NA	NA	2e-09	NA	-	-	-	-	-	dbGaP
rs504675	rs504675	chr2:45154689	chr2:44927550	T	C	Ever smoked	EFO_0006527	Neale B	UKBB	European	2017	0.006994	0.001249	2.17e-08	+	336067	202585	133482	1	risk diff	Neale-B_UKBB_EUR_2017
rs504675	rs504675	chr2:45154689	chr2:44927550	T	C	Pack years adult smoking as proportion of life span exposed to smoking	EFO_0004318	Neale B	UKBB	European	2017	0.0265	0.004594	8.05e-09	+	101726	0	101726	1	IVNT	Neale-B_UKBB_EUR_2017
rs504675	rs504675	chr2:45154689	chr2:44927550	T	C	Pack years of smoking preview only	EFO_0004318;EFO_0006526	Neale B	UKBB	European	2017	0.02668	0.004578	5.64e-09	+	101726	0	101726	1	IVNT	Neale-B_UKBB_EUR_2017
rs531358	rs531358	chr1:93676011	chr1:93210454	C	T	Qualifications: college or university degree	EFO_0004784	Neale B	UKBB	European	2017	-0.01025	0.001191	7.39e-18	-	334070	106305	227765	1	risk diff	Neale-B_UKBB_EUR_2017
rs6126641	rs6126641	chr20:51296552	chr20:52680013	A	G	Body mass index	EFO_0004340	Neale B	UKBB	European	2017	-0.01498	0.002571	5.63e-09	-	336107	0	336107	1	IVNT	Neale-B_UKBB_EUR_2017
rs62034322	rs62034322	chr16:28535834	chr16:28524513	A	G	Body mass index	EFO_0004340	Akiyama M	28892062	East Asian	2017	0.03452	0.005405	1.7e-10	+	173430	0	173430	3	IVNT	Akiyama-M_BMI_EAS_2017
rs62034322	rs62034322	chr16:28535834	chr16:28524513	A	G	Body mass index	EFO_0004340	Neale B	UKBB	European	2017	0.02595	0.00247	8.2e-26	+	336107	0	336107	1	IVNT	Neale-B_UKBB_EUR_2017
rs62034322	rs62034322	chr16:28535834	chr16:28524513	A	G	Qualifications: college or university degree	EFO_0004784	Neale B	UKBB	European	2017	-0.007802	0.001171	2.67e-11	-	334070	106305	227765	1	risk diff	Neale-B_UKBB_EUR_2017
rs62034322	rs62034322	chr16:28535834	chr16:28524513	A	G	Qualifications: none	EFO_0004784	Neale B	UKBB	European	2017	0.005631	0.0009492	2.99e-09	+	334070	57567	276503	1	risk diff	Neale-B_UKBB_EUR_2017
rs62048491	rs62048491	chr16:53456391	chr16:53422479	C	G	Qualifications: college or university degree	EFO_0004784	Neale B	UKBB	European	2017	0.007278	0.001216	2.14e-09	+	334070	106305	227765	1	risk diff	Neale-B_UKBB_EUR_2017
rs62098037	rs62098037	chr18:50894725	chr18:53368355	C	T	Age completed full time education	EFO_0004784	Neale B	UKBB	European	2017	0.01404	0.002426	7.09e-09	+	226899	0	226899	1	-	Neale-B_UKBB_EUR_2017
rs6857	rs6857	chr19:45392254	chr19:44888997	T	C	Type 2 diabetes	EFO_0001360	Cook JP	27189021	Mixed	2016	-0.1133	0.01957	7e-09	-	-	-	-	-	log OR	NHGRI-EBI_GWAS_Catalog
rs4665972	rs4665972	chr2:27598097	chr2:27375230	C	T	Type II diabetes	EFO_0001360	DIAGRAM	26551672	European	2015	0.07696	0.01322	3.9e-09	+	84780	27206	57574	23	log OR	DIAGRAM_T2D-METABO_EUR_2015
rs4665972	rs4665972	chr2:27598097	chr2:27375230	C	T	Diabetes diagnosed by doctor	EFO_0000400	Neale B	UKBB	European	2017	0.00371	0.0005359	4.43e-12	+	336473	16183	320290	1	risk diff	Neale-B_UKBB_EUR_2017
rs4665972	rs4665972	chr2:27598097	chr2:27375230	C	T	Self-reported diabetes	EFO_0000400	Neale B	UKBB	European	2017	0.002961	0.000486	1.11e-09	+	337159	13243	323916	1	risk diff	Neale-B_UKBB_EUR_2017
rs1421085	rs1421085	chr16:53800954	chr16:53767042	C	T	Type II diabetes	EFO_0001360	DIAGRAM	26551672	European	2015	0.1302	0.01276	1.8e-24	+	84780	27206	57574	23	log OR	DIAGRAM_T2D-METABO_EUR_2015
rs1421085	rs1421085	chr16:53800954	chr16:53767042	C	T	Type II diabetes	EFO_0001360	DIAGRAM	22885922	European	2012	0.1044	0.01839	1.7e-09	+	69033	12171	56862	12	log OR	DIAGRAM_T2D_EUR_2012
rs1421085	rs1421085	chr16:53800954	chr16:53767042	C	T	Type II diabetes	EFO_0001360	DIAGRAM	28566273	European	2017	0.12	0.013	3.8e-23	+	159208	26676	132532	18	log OR	DIAGRAM_T2D_EUR_2017
rs1421085	rs1421085	chr16:53800954	chr16:53767042	C	T	Type II diabetes	EFO_0001360	DIAGRAM	24509480	Mixed	2014	0.1044	0.01379	4.4e-11	+	110452	26488	83964	4	log OR	DIAGRAM_T2D_Mixed_2014
rs1421085	rs1421085	chr16:53800954	chr16:53767042	C	T	Type 2 diabetes	EFO_0001360	Imamura M	26818947	Mixed	2016	0.15	0.0191	4e-15	+	-	-	-	-	log OR	NHGRI-EBI_GWAS_Catalog
rs1421085	rs1421085	chr16:53800954	chr16:53767042	C	T	Diabetes diagnosed by doctor	EFO_0000400	Neale B	UKBB	European	2017	0.005193	0.000531	1.37e-22	+	336473	16183	320290	1	risk diff	Neale-B_UKBB_EUR_2017
rs1421085	rs1421085	chr16:53800954	chr16:53767042	C	T	Self-reported diabetes	EFO_0000400	Neale B	UKBB	European	2017	0.004121	0.0004815	1.15e-17	+	337159	13243	323916	1	risk diff	Neale-B_UKBB_EUR_2017
rs1515099	rs1515099	chr2:227128899	chr2:226264183	A	G	Type II diabetes	EFO_0001360	DIAGRAM	26551672	European	2015	0.09803	0.01318	7.2e-14	+	84780	27206	57574	23	log OR	DIAGRAM_T2D-METABO_EUR_2015
rs1515099	rs1515099	chr2:227128899	chr2:226264183	A	G	Type II diabetes adjusted for BMI	EFO_0001360	DIAGRAM	28566273	European	2017	0.089	0.015	2.1e-09	+	159208	26676	132532	18	log OR	DIAGRAM_T2D-adjusted-BMI_EUR_2017
rs1515099	rs1515099	chr2:227128899	chr2:226264183	A	G	Type II diabetes	EFO_0001360	DIAGRAM	24509480	Mixed	2014	0.08618	0.01405	2.2e-09	+	110452	26488	83964	4	log OR	DIAGRAM_T2D_Mixed_2014
rs1515099	rs1515099	chr2:227128899	chr2:226264183	A	G	Diabetes diagnosed by doctor	EFO_0000400	Neale B	UKBB	European	2017	0.003454	0.0005431	2.03e-10	+	336473	16183	320290	1	risk diff	Neale-B_UKBB_EUR_2017
rs1515099	rs1515099	chr2:227128899	chr2:226264183	A	G	Self-reported diabetes	EFO_0000400	Neale B	UKBB	European	2017	0.003105	0.0004924	2.86e-10	+	337159	13243	323916	1	risk diff	Neale-B_UKBB_EUR_2017
rs2516491	rs2516491	chr6:31485101	chr6:31517324	C	A	Diabetes diagnosed by doctor	EFO_0000400	Neale B	UKBB	European	2017	0.003371	0.0005798	6.12e-09	+	336473	16183	320290	1	risk diff	Neale-B_UKBB_EUR_2017
rs2516491	rs2516491	chr6:31485101	chr6:31517324	C	A	Insulin-dependent diabetes mellitus	EFO_0001359	Neale B	UKBB	European	2017	0.0006769	9.7e-05	2.91e-12	+	337199	431	336768	1	risk diff	Neale-B_UKBB_EUR_2017
rs2516491	rs2516491	chr6:31485101	chr6:31517324	C	A	Self-reported type 1 diabetes	EFO_0001359	Neale B	UKBB	European	2017	0.0006709	7.9e-05	2.03e-17	+	337159	286	336873	1	risk diff	Neale-B_UKBB_EUR_2017
rs2516491	rs2516491	chr6:31485101	chr6:31517324	C	A	Started insulin within one year diagnosis of diabetes	EFO_0000400	Neale B	UKBB	European	2017	0.06225	0.004045	4.96e-53	+	15397	1872	13525	1	risk diff	Neale-B_UKBB_EUR_2017
rs429358	rs429358	chr19:45411941	chr19:44908684	C	T	Type II diabetes	EFO_0001360	DIAGRAM	28566273	European	2017	-0.12	0.019	1.4e-10	-	159208	26676	132532	18	log OR	DIAGRAM_T2D_EUR_2017
rs780093	rs780093	chr2:27742603	chr2:27519736	T	C	Type II diabetes	EFO_0001360	DIAGRAM	26551672	European	2015	-0.07974	0.01319	1.3e-09	-	84780	27206	57574	23	log OR	DIAGRAM_T2D-METABO_EUR_2015
rs780093	rs780093	chr2:27742603	chr2:27519736	T	C	Blood glucose in non diabetics	-	Yang Q	20884846	European	2010	NA	NA	2.8e-08	NA	28283	-	-	-	-	GRASP
rs780093	rs780093	chr2:27742603	chr2:27519736	T	C	Fasting blood glucose	EFO_0004465	MAGIC	20081858	European	2010	NA	NA	2.91e-13	NA	46186	-	-	-	-	GRASP
rs780093	rs780093	chr2:27742603	chr2:27519736	T	C	Fasting glucose	EFO_0004465	MAGIC	22885924	European	2012	-0.028	0.0021	2.4e-38	-	133010	0	133010	66	mmol/l	MAGIC_FG-METABO_EUR_2012
rs780093	rs780093	chr2:27742603	chr2:27519736	T	C	Fasting glucose	EFO_0004465	MAGIC	20081858	European	2010	-0.027	0.0037	2.91e-13	-	46186	0	46186	21	mmol/l	MAGIC_FG_EUR_2010
rs780093	rs780093	chr2:27742603	chr2:27519736	T	C	Diabetes diagnosed by doctor	EFO_0000400	Neale B	UKBB	European	2017	-0.003741	0.0005357	2.87e-12	-	336473	16183	320290	1	risk diff	Neale-B_UKBB_EUR_2017
rs780093	rs780093	chr2:27742603	chr2:27519736	T	C	Self-reported diabetes	EFO_0000400	Neale B	UKBB	European	2017	-0.002999	0.0004857	6.65e-10	-	337159	13243	323916	1	risk diff	Neale-B_UKBB_EUR_2017
rs56131196	rs56131196	chr19:45422846	chr19:44919589	A	G	Type II diabetes	EFO_0001360	DIAGRAM	28566273	European	2017	-0.11	0.018	2.2e-09	-	159208	26676	132532	18	log OR	DIAGRAM_T2D_EUR_2017
rs9987289	rs9987289	chr8:9183358	chr8:9325848	A	G	Fasting glucose	EFO_0004465	MAGIC	22885924	European	2012	0.027	0.0038	6.11e-13	+	133010	0	133010	66	mmol/l	MAGIC_FG-METABO_EUR_2012
rs429358	rs429358	chr19:45411941	chr19:44908684	C	T	Type II diabetes	EFO_0001360	DIAGRAM	28566273	European	2017	-0.12	0.019	1.4e-10	-	159208	26676	132532	18	log OR	DIAGRAM_T2D_EUR_2017
rs746868	rs746868	chr6:31540429	chr6:31572652	G	C	Diabetes diagnosed by doctor	EFO_0000400	Neale B	UKBB	European	2017	0.003551	0.0005355	3.34e-11	+	336473	16183	320290	1	risk diff	Neale-B_UKBB_EUR_2017
rs746868	rs746868	chr6:31540429	chr6:31572652	G	C	Insulin-dependent diabetes mellitus	EFO_0001359	Neale B	UKBB	European	2017	0.0005255	8.95e-05	4.39e-09	+	337199	431	336768	1	risk diff	Neale-B_UKBB_EUR_2017
rs746868	rs746868	chr6:31540429	chr6:31572652	G	C	Self-reported diabetes	EFO_0000400	Neale B	UKBB	European	2017	0.002825	0.0004856	6.01e-09	+	337159	13243	323916	1	risk diff	Neale-B_UKBB_EUR_2017
rs746868	rs746868	chr6:31540429	chr6:31572652	G	C	Self-reported type 1 diabetes	EFO_0001359	Neale B	UKBB	European	2017	0.0004928	7.3e-05	1.44e-11	+	337159	286	336873	1	risk diff	Neale-B_UKBB_EUR_2017
rs746868	rs746868	chr6:31540429	chr6:31572652	G	C	Started insulin within one year diagnosis of diabetes	EFO_0000400	Neale B	UKBB	European	2017	0.0372	0.003874	8.91e-22	+	15397	1872	13525	1	risk diff	Neale-B_UKBB_EUR_2017
rs62033406	rs62033406	chr16:53824226	chr16:53790314	A	G	Type II diabetes	EFO_0001360	DIAGRAM	26551672	European	2015	-0.1302	0.01276	1.7e-24	-	84780	27206	57574	23	log OR	DIAGRAM_T2D-METABO_EUR_2015
rs62033406	rs62033406	chr16:53824226	chr16:53790314	A	G	Type II diabetes	EFO_0001360	DIAGRAM	28566273	European	2017	-0.12	0.012	3.6e-22	-	159208	26676	132532	18	log OR	DIAGRAM_T2D_EUR_2017
rs62033406	rs62033406	chr16:53824226	chr16:53790314	A	G	Diabetes diagnosed by doctor	EFO_0000400	Neale B	UKBB	European	2017	-0.004976	0.0005295	5.63e-21	-	336473	16183	320290	1	risk diff	Neale-B_UKBB_EUR_2017
rs62033406	rs62033406	chr16:53824226	chr16:53790314	A	G	Self-reported diabetes	EFO_0000400	Neale B	UKBB	European	2017	-0.003987	0.0004802	1.02e-16	-	337159	13243	323916	1	risk diff	Neale-B_UKBB_EUR_2017
rs1260326	rs1260326	chr2:27730940	chr2:27508073	C	T	Type II diabetes	EFO_0001360	DIAGRAM	26551672	European	2015	0.07696	0.01299	3.7e-09	+	84780	27206	57574	23	log OR	DIAGRAM_T2D-METABO_EUR_2015
rs1260326	rs1260326	chr2:27730940	chr2:27508073	C	T	2 hour glucose	NCIT_C129778	MAGIC	20081857	European	2010	NA	NA	2.26e-21	NA	15234	-	-	-	-	GRASP
rs1260326	rs1260326	chr2:27730940	chr2:27508073	C	T	2 hour glucose tolerance test	NCIT_C45946;HP_0004924	MAGIC	22885924	European	2012	NA	NA	9.04e-15	NA	133010	-	-	-	-	GRASP
rs1260326	rs1260326	chr2:27730940	chr2:27508073	C	T	Fasting blood glucose	EFO_0004465	MAGIC	20081857	European	2010	NA	NA	4.3e-13	NA	15234	-	-	-	-	GRASP
rs1260326	rs1260326	chr2:27730940	chr2:27508073	C	T	Fasting blood glucose	EFO_0004465	MAGIC	20081858	European	2010	NA	NA	4.25e-13	NA	46186	-	-	-	-	GRASP
rs1260326	rs1260326	chr2:27730940	chr2:27508073	C	T	Fasting blood glucose	EFO_0004465	MAGIC	22885924	European	2012	NA	NA	2.17e-41	NA	133010	-	-	-	-	GRASP
rs1260326	rs1260326	chr2:27730940	chr2:27508073	C	T	Fasting blood glucose	EFO_0004465	GUGC	23263486	European	2012	NA	NA	4.3e-13	NA	69374	-	-	-	-	GRASP
rs1260326	rs1260326	chr2:27730940	chr2:27508073	C	T	Metabolic syndrome domains Elevated plasma glucose	NCIT_C84442	Avery	22022282	Mixed	2011	NA	NA	1.2e-08	NA	25755	-	-	-	-	GRASP
rs1260326	rs1260326	chr2:27730940	chr2:27508073	C	T	Fasting glucose	EFO_0004465	MAGIC	22885924	European	2012	0.029	0.0021	2.17e-41	+	133010	0	133010	66	mmol/l	MAGIC_FG-METABO_EUR_2012
rs1260326	rs1260326	chr2:27730940	chr2:27508073	C	T	Fasting glucose	EFO_0004465	MAGIC	20081858	European	2010	0.027	0.0037	4.25e-13	+	46186	0	46186	21	mmol/l	MAGIC_FG_EUR_2010
rs1260326	rs1260326	chr2:27730940	chr2:27508073	C	T	Glycemic traits pregnancy	EFO_0004465	Hayes MG	23903356	Mixed	2013	-0.0044	0.0006111	6e-13	-	-	-	-	-	unit decrease	NHGRI-EBI_GWAS_Catalog
rs1260326	rs1260326	chr2:27730940	chr2:27508073	C	T	Glycemic traits pregnancy	EFO_0004465	Hayes MG	23903356	Mixed	2013	-0.0116	0.001773	6e-11	-	-	-	-	-	unit decrease	NHGRI-EBI_GWAS_Catalog
rs1260326	rs1260326	chr2:27730940	chr2:27508073	C	T	Two hour glucose challenge	EFO_0004307	MAGIC	20081857	European	2010	-0.07	0.01111	3e-10	-	-	-	-	-	mmol/L increase	NHGRI-EBI_GWAS_Catalog
rs1260326	rs1260326	chr2:27730940	chr2:27508073	C	T	Diabetes diagnosed by doctor	EFO_0000400	Neale B	UKBB	European	2017	0.003817	0.0005326	7.62e-13	+	336473	16183	320290	1	risk diff	Neale-B_UKBB_EUR_2017
rs1260326	rs1260326	chr2:27730940	chr2:27508073	C	T	Self-reported diabetes	EFO_0000400	Neale B	UKBB	European	2017	0.003066	0.0004829	2.16e-10	+	337159	13243	323916	1	risk diff	Neale-B_UKBB_EUR_2017
rs1260326	rs1260326	chr2:27730940	chr2:27508073	C	T	Glucose tolerance test	NCIT_C45946	MAGIC	20081857	European	2010	NA	NA	3e-10	NA	-	-	-	-	-	dbGaP
rs4318925	rs4318925	chr6:32761506	chr6:32793729	C	T	Started insulin within one year diagnosis of diabetes	EFO_0000400	Neale B	UKBB	European	2017	-0.04473	0.004831	2.36e-20	-	15397	1872	13525	1	risk diff	Neale-B_UKBB_EUR_2017
rs56094641	rs56094641	chr16:53806453	chr16:53772541	A	G	Type II diabetes	EFO_0001360	DIAGRAM	26551672	European	2015	-0.1293	0.01278	3.9e-24	-	84780	27206	57574	23	log OR	DIAGRAM_T2D-METABO_EUR_2015
rs56094641	rs56094641	chr16:53806453	chr16:53772541	A	G	Type II diabetes	EFO_0001360	DIAGRAM	28566273	European	2017	-0.13	0.012	5.9e-25	-	159208	26676	132532	18	log OR	DIAGRAM_T2D_EUR_2017
rs56094641	rs56094641	chr16:53806453	chr16:53772541	A	G	Diabetes diagnosed by doctor	EFO_0000400	Neale B	UKBB	European	2017	-0.005181	0.0005308	1.67e-22	-	336473	16183	320290	1	risk diff	Neale-B_UKBB_EUR_2017
rs56094641	rs56094641	chr16:53806453	chr16:53772541	A	G	Self-reported diabetes	EFO_0000400	Neale B	UKBB	European	2017	-0.004091	0.0004814	1.93e-17	-	337159	13243	323916	1	risk diff	Neale-B_UKBB_EUR_2017
rs3095337	rs3095337	chr6:30737591	chr6:30769814	G	C	Started insulin within one year diagnosis of diabetes	EFO_0000400	Neale B	UKBB	European	2017	-0.0378	0.004511	5.71e-17	-	15397	1872	13525	1	risk diff	Neale-B_UKBB_EUR_2017
rs56094641	rs56094641	chr16:53806453	chr16:53772541	A	G	Type II diabetes	EFO_0001360	DIAGRAM	26551672	European	2015	-0.1293	0.01278	3.9e-24	-	84780	27206	57574	23	log OR	DIAGRAM_T2D-METABO_EUR_2015
rs56094641	rs56094641	chr16:53806453	chr16:53772541	A	G	Type II diabetes	EFO_0001360	DIAGRAM	28566273	European	2017	-0.13	0.012	5.9e-25	-	159208	26676	132532	18	log OR	DIAGRAM_T2D_EUR_2017
rs56094641	rs56094641	chr16:53806453	chr16:53772541	A	G	Diabetes diagnosed by doctor	EFO_0000400	Neale B	UKBB	European	2017	-0.005181	0.0005308	1.67e-22	-	336473	16183	320290	1	risk diff	Neale-B_UKBB_EUR_2017
rs56094641	rs56094641	chr16:53806453	chr16:53772541	A	G	Self-reported diabetes	EFO_0000400	Neale B	UKBB	European	2017	-0.004091	0.0004814	1.93e-17	-	337159	13243	323916	1	risk diff	Neale-B_UKBB_EUR_2017
rs1421085	rs1421085	chr16:53800954	chr16:53767042	C	T	Type II diabetes	EFO_0001360	DIAGRAM	26551672	European	2015	0.1302	0.01276	1.8e-24	+	84780	27206	57574	23	log OR	DIAGRAM_T2D-METABO_EUR_2015
rs1421085	rs1421085	chr16:53800954	chr16:53767042	C	T	Type II diabetes	EFO_0001360	DIAGRAM	22885922	European	2012	0.1044	0.01839	1.7e-09	+	69033	12171	56862	12	log OR	DIAGRAM_T2D_EUR_2012
rs1421085	rs1421085	chr16:53800954	chr16:53767042	C	T	Type II diabetes	EFO_0001360	DIAGRAM	28566273	European	2017	0.12	0.013	3.8e-23	+	159208	26676	132532	18	log OR	DIAGRAM_T2D_EUR_2017
rs1421085	rs1421085	chr16:53800954	chr16:53767042	C	T	Type II diabetes	EFO_0001360	DIAGRAM	24509480	Mixed	2014	0.1044	0.01379	4.4e-11	+	110452	26488	83964	4	log OR	DIAGRAM_T2D_Mixed_2014
rs1421085	rs1421085	chr16:53800954	chr16:53767042	C	T	Type 2 diabetes	EFO_0001360	Imamura M	26818947	Mixed	2016	0.15	0.0191	4e-15	+	-	-	-	-	log OR	NHGRI-EBI_GWAS_Catalog
rs1421085	rs1421085	chr16:53800954	chr16:53767042	C	T	Diabetes diagnosed by doctor	EFO_0000400	Neale B	UKBB	European	2017	0.005193	0.000531	1.37e-22	+	336473	16183	320290	1	risk diff	Neale-B_UKBB_EUR_2017
rs1421085	rs1421085	chr16:53800954	chr16:53767042	C	T	Self-reported diabetes	EFO_0000400	Neale B	UKBB	European	2017	0.004121	0.0004815	1.15e-17	+	337159	13243	323916	1	risk diff	Neale-B_UKBB_EUR_2017
rs429358	rs429358	chr19:45411941	chr19:44908684	C	T	Type II diabetes	EFO_0001360	DIAGRAM	28566273	European	2017	-0.12	0.019	1.4e-10	-	159208	26676	132532	18	log OR	DIAGRAM_T2D_EUR_2017
rs937813	rs937813	chr2:28301540	chr2:28078673	C	T	Fasting glucose	EFO_0004465	MAGIC	22885924	European	2012	-0.021	0.0034	9.87e-10	-	133010	0	133010	66	mmol/l	MAGIC_FG-METABO_EUR_2012
rs2950835	rs2950835	chr2:27750545	chr2:27527678	A	G	Diabetes diagnosed by doctor	EFO_0000400	Neale B	UKBB	European	2017	-0.003083	0.0005272	4.98e-09	-	336473	16183	320290	1	risk diff	Neale-B_UKBB_EUR_2017
rs1421085	rs1421085	chr16:53800954	chr16:53767042	C	T	Type II diabetes	EFO_0001360	DIAGRAM	26551672	European	2015	0.1302	0.01276	1.8e-24	+	84780	27206	57574	23	log OR	DIAGRAM_T2D-METABO_EUR_2015
rs1421085	rs1421085	chr16:53800954	chr16:53767042	C	T	Type II diabetes	EFO_0001360	DIAGRAM	22885922	European	2012	0.1044	0.01839	1.7e-09	+	69033	12171	56862	12	log OR	DIAGRAM_T2D_EUR_2012
rs1421085	rs1421085	chr16:53800954	chr16:53767042	C	T	Type II diabetes	EFO_0001360	DIAGRAM	28566273	European	2017	0.12	0.013	3.8e-23	+	159208	26676	132532	18	log OR	DIAGRAM_T2D_EUR_2017
rs1421085	rs1421085	chr16:53800954	chr16:53767042	C	T	Type II diabetes	EFO_0001360	DIAGRAM	24509480	Mixed	2014	0.1044	0.01379	4.4e-11	+	110452	26488	83964	4	log OR	DIAGRAM_T2D_Mixed_2014
rs1421085	rs1421085	chr16:53800954	chr16:53767042	C	T	Type 2 diabetes	EFO_0001360	Imamura M	26818947	Mixed	2016	0.15	0.0191	4e-15	+	-	-	-	-	log OR	NHGRI-EBI_GWAS_Catalog
rs1421085	rs1421085	chr16:53800954	chr16:53767042	C	T	Diabetes diagnosed by doctor	EFO_0000400	Neale B	UKBB	European	2017	0.005193	0.000531	1.37e-22	+	336473	16183	320290	1	risk diff	Neale-B_UKBB_EUR_2017
rs1421085	rs1421085	chr16:53800954	chr16:53767042	C	T	Self-reported diabetes	EFO_0000400	Neale B	UKBB	European	2017	0.004121	0.0004815	1.15e-17	+	337159	13243	323916	1	risk diff	Neale-B_UKBB_EUR_2017
rs329122	rs329122	chr5:133864599	chr5:134528909	A	G	Type 2 diabetes	EFO_0001360	Zhao W	28869590	Mixed	2017	0.03922	0.006612	3e-09	+	-	-	-	-	log OR	NHGRI-EBI_GWAS_Catalog
rs6937318	rs6937318	chr6:32024832	chr6:32057055	C	T	Started insulin within one year diagnosis of diabetes	EFO_0000400	Neale B	UKBB	European	2017	-0.02511	0.003735	1.84e-11	-	15397	1872	13525	1	risk diff	Neale-B_UKBB_EUR_2017
rs780093	rs780093	chr2:27742603	chr2:27519736	T	C	Type II diabetes	EFO_0001360	DIAGRAM	26551672	European	2015	-0.07974	0.01319	1.3e-09	-	84780	27206	57574	23	log OR	DIAGRAM_T2D-METABO_EUR_2015
rs780093	rs780093	chr2:27742603	chr2:27519736	T	C	Blood glucose in non diabetics	-	Yang Q	20884846	European	2010	NA	NA	2.8e-08	NA	28283	-	-	-	-	GRASP
rs780093	rs780093	chr2:27742603	chr2:27519736	T	C	Fasting blood glucose	EFO_0004465	MAGIC	20081858	European	2010	NA	NA	2.91e-13	NA	46186	-	-	-	-	GRASP
rs780093	rs780093	chr2:27742603	chr2:27519736	T	C	Fasting glucose	EFO_0004465	MAGIC	22885924	European	2012	-0.028	0.0021	2.4e-38	-	133010	0	133010	66	mmol/l	MAGIC_FG-METABO_EUR_2012
rs780093	rs780093	chr2:27742603	chr2:27519736	T	C	Fasting glucose	EFO_0004465	MAGIC	20081858	European	2010	-0.027	0.0037	2.91e-13	-	46186	0	46186	21	mmol/l	MAGIC_FG_EUR_2010
rs780093	rs780093	chr2:27742603	chr2:27519736	T	C	Diabetes diagnosed by doctor	EFO_0000400	Neale B	UKBB	European	2017	-0.003741	0.0005357	2.87e-12	-	336473	16183	320290	1	risk diff	Neale-B_UKBB_EUR_2017
rs780093	rs780093	chr2:27742603	chr2:27519736	T	C	Self-reported diabetes	EFO_0000400	Neale B	UKBB	European	2017	-0.002999	0.0004857	6.65e-10	-	337159	13243	323916	1	risk diff	Neale-B_UKBB_EUR_2017
rs146578953	rs146578953	chr8:84854414	chr8:83942179	A	G	Diabetes mellitus in pregnancy	-	Neale B	UKBB	European	2017	-0.001766	0.0002404	2.03e-13	-	337199	75	337124	1	risk diff	Neale-B_UKBB_EUR_2017
rs12721051	rs12721051	chr19:45422160	chr19:44918903	C	G	Type II diabetes	EFO_0001360	DIAGRAM	28566273	European	2017	0.098	0.018	3.3e-08	+	159208	26676	132532	18	log OR	DIAGRAM_T2D_EUR_2017
rs146578953	rs146578953	chr8:84854414	chr8:83942179	A	G	Diabetes mellitus in pregnancy	-	Neale B	UKBB	European	2017	-0.001766	0.0002404	2.03e-13	-	337199	75	337124	1	risk diff	Neale-B_UKBB_EUR_2017
rs12721051	rs12721051	chr19:45422160	chr19:44918903	C	G	Type II diabetes	EFO_0001360	DIAGRAM	28566273	European	2017	0.098	0.018	3.3e-08	+	159208	26676	132532	18	log OR	DIAGRAM_T2D_EUR_2017
rs780094	rs780094	chr2:27741237	chr2:27518370	T	C	Type II diabetes	EFO_0001360	DIAGRAM	26551672	European	2015	-0.08066	0.01318	8.5e-10	-	84780	27206	57574	23	log OR	DIAGRAM_T2D-METABO_EUR_2015
rs780094	rs780094	chr2:27741237	chr2:27518370	T	C	2 hour glucose tolerance test	NCIT_C45946;HP_0004924	MAGIC	22885924	European	2012	NA	NA	1.04e-10	NA	133010	-	-	-	-	GRASP
rs780094	rs780094	chr2:27741237	chr2:27518370	T	C	Fasting blood glucose	EFO_0004465	MAGIC	20081858	European	2010	NA	NA	5.6e-38	NA	46186	-	-	-	-	GRASP
rs780094	rs780094	chr2:27741237	chr2:27518370	T	C	Fasting blood glucose	EFO_0004465	Speliotes EK	21423719	European	2011	NA	NA	2.49e-12	NA	7176	-	-	-	-	GRASP
rs780094	rs780094	chr2:27741237	chr2:27518370	T	C	Fasting blood glucose	EFO_0004465	Manning AK	22581228	European	2012	NA	NA	2.93e-24	NA	58074	-	-	-	-	GRASP
rs780094	rs780094	chr2:27741237	chr2:27518370	T	C	Fasting blood glucose	EFO_0004465	MAGIC	22885924	European	2012	NA	NA	2.58e-37	NA	133010	-	-	-	-	GRASP
rs780094	rs780094	chr2:27741237	chr2:27518370	T	C	Fasting blood glucose in high BMI subjects	EFO_0008036	Manning AK	22581228	European	2012	NA	NA	2.54e-17	NA	58074	-	-	-	-	GRASP
rs780094	rs780094	chr2:27741237	chr2:27518370	T	C	Fasting blood glucose in low BMI subjects	EFO_0008036	Manning AK	22581228	European	2012	NA	NA	6.94e-14	NA	58074	-	-	-	-	GRASP
rs780094	rs780094	chr2:27741237	chr2:27518370	T	C	Fasting plasma glucose after exclusion of subjects with FG levels 7 mmolL	EFO_0004465	Prokopenko I	19060907	European	2008	NA	NA	8.5e-09	NA	35812	-	-	-	-	GRASP
rs780094	rs780094	chr2:27741237	chr2:27518370	T	C	Type 2 diabetes	EFO_0001360	MAGIC	20081858	European	2010	NA	NA	1.3e-09	NA	46186	-	-	-	-	GRASP
rs780094	rs780094	chr2:27741237	chr2:27518370	T	C	Fasting glucose	EFO_0004465	MAGIC	22885924	European	2012	-0.027	0.0021	2.58e-37	-	133010	0	133010	66	mmol/l	MAGIC_FG-METABO_EUR_2012
rs780094	rs780094	chr2:27741237	chr2:27518370	T	C	Fasting glucose	EFO_0004465	MAGIC	20081858	European	2010	-0.026	0.0037	2.49e-12	-	46186	0	46186	21	mmol/l	MAGIC_FG_EUR_2010
rs780094	rs780094	chr2:27741237	chr2:27518370	T	C	Fasting glucose related traits	-	MAGIC	20081858	European	2010	NA	NA	6e-38	NA	-	-	-	-	-	NHGRI-EBI_GWAS_Catalog
rs780094	rs780094	chr2:27741237	chr2:27518370	T	C	Fasting glucose related traits	-	MAGIC	20081858	European	2010	NA	NA	3e-24	NA	-	-	-	-	-	NHGRI-EBI_GWAS_Catalog
rs780094	rs780094	chr2:27741237	chr2:27518370	T	C	Fasting glucose related traits	-	MAGIC	20081858	European	2010	NA	NA	4e-20	NA	-	-	-	-	-	NHGRI-EBI_GWAS_Catalog
rs780094	rs780094	chr2:27741237	chr2:27518370	T	C	Fasting glucose related traits interaction with BMI	-	Manning AK	22581228	European	2012	NA	NA	4e-24	NA	-	-	-	-	-	NHGRI-EBI_GWAS_Catalog
rs780094	rs780094	chr2:27741237	chr2:27518370	T	C	Fasting plasma glucose	EFO_0004465	Hwang JY	25187374	East Asian	2014	NA	NA	4e-09	NA	-	-	-	-	-	NHGRI-EBI_GWAS_Catalog
rs780094	rs780094	chr2:27741237	chr2:27518370	T	C	Type 2 diabetes	EFO_0001360	Zhao W	28869590	Mixed	2017	-0.064	0.007535	2e-17	-	-	-	-	-	unit increase	NHGRI-EBI_GWAS_Catalog
rs780094	rs780094	chr2:27741237	chr2:27518370	T	C	Diabetes diagnosed by doctor	EFO_0000400	Neale B	UKBB	European	2017	-0.003732	0.0005357	3.25e-12	-	336473	16183	320290	1	risk diff	Neale-B_UKBB_EUR_2017
rs780094	rs780094	chr2:27741237	chr2:27518370	T	C	Self-reported diabetes	EFO_0000400	Neale B	UKBB	European	2017	-0.002996	0.0004858	6.93e-10	-	337159	13243	323916	1	risk diff	Neale-B_UKBB_EUR_2017
rs780094	rs780094	chr2:27741237	chr2:27518370	T	C	Glucose tolerance test	NCIT_C45946	MAGIC	20081858	European	2010	NA	NA	6e-38	NA	-	-	-	-	-	dbGaP
rs2497305	rs2497305	chr10:94485621	chr10:92725864	T	C	Type II diabetes	EFO_0001360	DIAGRAM	26551672	European	2015	0.08801	0.01284	3.4e-12	+	84780	27206	57574	23	log OR	DIAGRAM_T2D-METABO_EUR_2015
rs2497305	rs2497305	chr10:94485621	chr10:92725864	T	C	Type II diabetes adjusted for BMI	EFO_0001360	DIAGRAM	28566273	European	2017	0.1	0.015	1.8e-12	+	159208	26676	132532	18	log OR	DIAGRAM_T2D-adjusted-BMI_EUR_2017
rs2497305	rs2497305	chr10:94485621	chr10:92725864	T	C	Type II diabetes	EFO_0001360	DIAGRAM	28566273	European	2017	0.097	0.012	7.9e-16	+	159208	26676	132532	18	log OR	DIAGRAM_T2D_EUR_2017
rs2497305	rs2497305	chr10:94485621	chr10:92725864	T	C	Diabetes diagnosed by doctor	EFO_0000400	Neale B	UKBB	European	2017	0.003369	0.0005208	9.79e-11	+	336473	16183	320290	1	risk diff	Neale-B_UKBB_EUR_2017
rs2497305	rs2497305	chr10:94485621	chr10:92725864	T	C	Self-reported diabetes	EFO_0000400	Neale B	UKBB	European	2017	0.002964	0.0004722	3.45e-10	+	337159	13243	323916	1	risk diff	Neale-B_UKBB_EUR_2017
rs9937354	rs9937354	chr16:53799847	chr16:53765935	A	G	Type II diabetes	EFO_0001360	DIAGRAM	26551672	European	2015	0.1284	0.01279	4.1e-24	+	84780	27206	57574	23	log OR	DIAGRAM_T2D-METABO_EUR_2015
rs9937354	rs9937354	chr16:53799847	chr16:53765935	A	G	Type II diabetes	EFO_0001360	DIAGRAM	28566273	European	2017	0.12	0.012	3.8e-24	+	159208	26676	132532	18	log OR	DIAGRAM_T2D_EUR_2017
rs9937354	rs9937354	chr16:53799847	chr16:53765935	A	G	Diabetes diagnosed by doctor	EFO_0000400	Neale B	UKBB	European	2017	0.004961	0.0005272	5e-21	+	336473	16183	320290	1	risk diff	Neale-B_UKBB_EUR_2017
rs9937354	rs9937354	chr16:53799847	chr16:53765935	A	G	Self-reported diabetes	EFO_0000400	Neale B	UKBB	European	2017	0.003884	0.0004781	4.52e-16	+	337159	13243	323916	1	risk diff	Neale-B_UKBB_EUR_2017
rs10468280	rs10468280	chr16:53827479	chr16:53793567	A	G	Type II diabetes	EFO_0001360	DIAGRAM	26551672	European	2015	-0.1293	0.013	1.1e-23	-	84780	27206	57574	23	log OR	DIAGRAM_T2D-METABO_EUR_2015
rs10468280	rs10468280	chr16:53827479	chr16:53793567	A	G	Type II diabetes	EFO_0001360	DIAGRAM	28566273	European	2017	-0.12	0.012	1.3e-23	-	159208	26676	132532	18	log OR	DIAGRAM_T2D_EUR_2017
rs10468280	rs10468280	chr16:53827479	chr16:53793567	A	G	Diabetes diagnosed by doctor	EFO_0000400	Neale B	UKBB	European	2017	-0.005097	0.0005333	1.21e-21	-	336473	16183	320290	1	risk diff	Neale-B_UKBB_EUR_2017
rs10468280	rs10468280	chr16:53827479	chr16:53793567	A	G	Self-reported diabetes	EFO_0000400	Neale B	UKBB	European	2017	-0.00408	0.0004836	3.25e-17	-	337159	13243	323916	1	risk diff	Neale-B_UKBB_EUR_2017
rs13405357	rs13405357	chr2:227022036	chr2:226157320	C	T	Type II diabetes	EFO_0001360	DIAGRAM	26551672	European	2015	-0.08342	0.01314	3.9e-10	-	84780	27206	57574	23	log OR	DIAGRAM_T2D-METABO_EUR_2015
rs13405357	rs13405357	chr2:227022036	chr2:226157320	C	T	Type II diabetes adjusted for BMI	EFO_0001360	DIAGRAM	28566273	European	2017	-0.084	0.015	2.9e-08	-	159208	26676	132532	18	log OR	DIAGRAM_T2D-adjusted-BMI_EUR_2017
rs13405357	rs13405357	chr2:227022036	chr2:226157320	C	T	Diabetes diagnosed by doctor	EFO_0000400	Neale B	UKBB	European	2017	-0.003311	0.0005513	1.91e-09	-	336473	16183	320290	1	risk diff	Neale-B_UKBB_EUR_2017
rs13405357	rs13405357	chr2:227022036	chr2:226157320	C	T	Self-reported diabetes	EFO_0000400	Neale B	UKBB	European	2017	-0.002975	0.0004999	2.67e-09	-	337159	13243	323916	1	risk diff	Neale-B_UKBB_EUR_2017
rs1421085	rs1421085	chr16:53800954	chr16:53767042	C	T	Type II diabetes	EFO_0001360	DIAGRAM	26551672	European	2015	0.1302	0.01276	1.8e-24	+	84780	27206	57574	23	log OR	DIAGRAM_T2D-METABO_EUR_2015
rs1421085	rs1421085	chr16:53800954	chr16:53767042	C	T	Type II diabetes	EFO_0001360	DIAGRAM	22885922	European	2012	0.1044	0.01839	1.7e-09	+	69033	12171	56862	12	log OR	DIAGRAM_T2D_EUR_2012
rs1421085	rs1421085	chr16:53800954	chr16:53767042	C	T	Type II diabetes	EFO_0001360	DIAGRAM	28566273	European	2017	0.12	0.013	3.8e-23	+	159208	26676	132532	18	log OR	DIAGRAM_T2D_EUR_2017
rs1421085	rs1421085	chr16:53800954	chr16:53767042	C	T	Type II diabetes	EFO_0001360	DIAGRAM	24509480	Mixed	2014	0.1044	0.01379	4.4e-11	+	110452	26488	83964	4	log OR	DIAGRAM_T2D_Mixed_2014
rs1421085	rs1421085	chr16:53800954	chr16:53767042	C	T	Type 2 diabetes	EFO_0001360	Imamura M	26818947	Mixed	2016	0.15	0.0191	4e-15	+	-	-	-	-	log OR	NHGRI-EBI_GWAS_Catalog
rs1421085	rs1421085	chr16:53800954	chr16:53767042	C	T	Diabetes diagnosed by doctor	EFO_0000400	Neale B	UKBB	European	2017	0.005193	0.000531	1.37e-22	+	336473	16183	320290	1	risk diff	Neale-B_UKBB_EUR_2017
rs1421085	rs1421085	chr16:53800954	chr16:53767042	C	T	Self-reported diabetes	EFO_0000400	Neale B	UKBB	European	2017	0.004121	0.0004815	1.15e-17	+	337159	13243	323916	1	risk diff	Neale-B_UKBB_EUR_2017
rs2844793	rs2844793	chr6:30080496	chr6:30112719	G	A	Started insulin within one year diagnosis of diabetes	EFO_0000400	Neale B	UKBB	European	2017	-0.03268	0.004803	1.06e-11	-	15397	1872	13525	1	risk diff	Neale-B_UKBB_EUR_2017
rs56094641	rs56094641	chr16:53806453	chr16:53772541	A	G	Type II diabetes	EFO_0001360	DIAGRAM	26551672	European	2015	-0.1293	0.01278	3.9e-24	-	84780	27206	57574	23	log OR	DIAGRAM_T2D-METABO_EUR_2015
rs56094641	rs56094641	chr16:53806453	chr16:53772541	A	G	Type II diabetes	EFO_0001360	DIAGRAM	28566273	European	2017	-0.13	0.012	5.9e-25	-	159208	26676	132532	18	log OR	DIAGRAM_T2D_EUR_2017
rs56094641	rs56094641	chr16:53806453	chr16:53772541	A	G	Diabetes diagnosed by doctor	EFO_0000400	Neale B	UKBB	European	2017	-0.005181	0.0005308	1.67e-22	-	336473	16183	320290	1	risk diff	Neale-B_UKBB_EUR_2017
rs56094641	rs56094641	chr16:53806453	chr16:53772541	A	G	Self-reported diabetes	EFO_0000400	Neale B	UKBB	European	2017	-0.004091	0.0004814	1.93e-17	-	337159	13243	323916	1	risk diff	Neale-B_UKBB_EUR_2017
rs2760994	rs2760994	chr6:32574308	chr6:32606531	C	T	Diabetes diagnosed by doctor	EFO_0000400	Neale B	UKBB	European	2017	-0.00465	0.0005273	1.17e-18	-	336473	16183	320290	1	risk diff	Neale-B_UKBB_EUR_2017
rs2760994	rs2760994	chr6:32574308	chr6:32606531	C	T	Insulin-dependent diabetes mellitus	EFO_0001359	Neale B	UKBB	European	2017	-0.000979	8.82e-05	1.21e-28	-	337199	431	336768	1	risk diff	Neale-B_UKBB_EUR_2017
rs2760994	rs2760994	chr6:32574308	chr6:32606531	C	T	Self-reported diabetes	EFO_0000400	Neale B	UKBB	European	2017	-0.003606	0.0004781	4.67e-14	-	337159	13243	323916	1	risk diff	Neale-B_UKBB_EUR_2017
rs2760994	rs2760994	chr6:32574308	chr6:32606531	C	T	Self-reported type 1 diabetes	EFO_0001359	Neale B	UKBB	European	2017	-0.0008158	7.18e-05	7.06e-30	-	337159	286	336873	1	risk diff	Neale-B_UKBB_EUR_2017
rs2760994	rs2760994	chr6:32574308	chr6:32606531	C	T	Started insulin within one year diagnosis of diabetes	EFO_0000400	Neale B	UKBB	European	2017	-0.07024	0.003694	1.1e-79	-	15397	1872	13525	1	risk diff	Neale-B_UKBB_EUR_2017
rs429358	rs429358	chr19:45411941	chr19:44908684	C	T	Type II diabetes	EFO_0001360	DIAGRAM	28566273	European	2017	-0.12	0.019	1.4e-10	-	159208	26676	132532	18	log OR	DIAGRAM_T2D_EUR_2017
rs174547	rs174547	chr11:61570783	chr11:61803311	C	T	Fasting blood glucose	EFO_0004465	MAGIC	20081858	European	2010	NA	NA	1.719e-08	NA	46186	-	-	-	-	GRASP
rs174547	rs174547	chr11:61570783	chr11:61803311	C	T	Fasting glucose	EFO_0004465	MAGIC	22885924	European	2012	-0.019	0.0022	1.33e-17	-	133010	0	133010	66	mmol/l	MAGIC_FG-METABO_EUR_2012
rs174547	rs174547	chr11:61570783	chr11:61803311	C	T	Fasting glucose	EFO_0004465	MAGIC	20081858	European	2010	-0.021	0.0038	1.719e-08	-	46186	0	46186	21	mmol/l	MAGIC_FG_EUR_2010
rs2232315	rs2232315	chr2:169757432	chr2:168900922	A	G	Fasting blood glucose	EFO_0004465	MAGIC	20081858	European	2010	NA	NA	1.236e-08	NA	46186	-	-	-	-	GRASP
rs2232315	rs2232315	chr2:169757432	chr2:168900922	A	G	Fasting glucose	EFO_0004465	MAGIC	22885924	European	2012	0.079	0.011	3.35e-13	+	133010	0	133010	66	mmol/l	MAGIC_FG-METABO_EUR_2012
rs2232315	rs2232315	chr2:169757432	chr2:168900922	A	G	Fasting glucose	EFO_0004465	MAGIC	20081858	European	2010	0.11	0.019	1.236e-08	+	46186	0	46186	21	mmol/l	MAGIC_FG_EUR_2010

## Sheet: Table S3
Supplemental Table 3 The characteristics of instrumental variables used in forward MR analysis of the association between dietary factors and periodontitis (SNP: single nucleotide polymorphisms, Beta: estimate coefficient, SE: standard error of coefficient estimate, P-value: the P-value for the SNP's association with the exposure/outcome data, N: sample size, F: F statistic indicates the strength…
Exposure	Outcome	SNP	Effect allele	Other allele	Exposure			Outcome			N	F
					Beta	SE	P-value	Beta	SE	P-value
Alpha-tocopherol	Chronic periodontitis	rs10245705	T	C	-0.0663	0.0127	1.94599e-07	-0.0349049	0.0862776	0.685798	7276	27.2533
Alpha-tocopherol	Chronic periodontitis	rs11145330	C	A	-0.0324	0.0068	1.945e-06	0.000861786	0.0289535	0.976255	1759	22.7024
Alpha-tocopherol	Chronic periodontitis	rs1404410	G	C	0.0236	0.0052	4.56804e-06	-0.0115809	0.0260553	0.6567	1759	20.5976
Alpha-tocopherol	Chronic periodontitis	rs2074731	A	C	-0.0184	0.0039	2.30701e-06	-0.0207148	0.0268922	0.441127	7276	22.259
Alpha-tocopherol	Chronic periodontitis	rs7238006	C	T	-0.0281	0.0057	6.77205e-07	-0.0065807	0.0301815	0.8274	7276	24.3032
Gamma-tocopherol	Chronic periodontitis	rs10077932	T	C	-0.0402	0.0087	4.08301e-06	-0.0193092	0.0266423	0.468601	5822	21.3508
Gamma-tocopherol	Chronic periodontitis	rs1013104	T	C	-0.0207	0.0045	3.83398e-06	-0.00157344	0.020841	0.939819	5822	21.16
Gamma-tocopherol	Chronic periodontitis	rs1060467	G	A	-0.0233	0.0045	2.60597e-07	-0.0119624	0.0208707	0.566534	5822	26.8094
Gamma-tocopherol	Chronic periodontitis	rs261301	C	T	-0.0323	0.0068	2.064e-06	-0.0709564	0.027726	0.0104911	5822	22.5625
Gamma-tocopherol	Chronic periodontitis	rs5994305	G	A	-0.0307	0.0062	7.15402e-07	-0.0163539	0.0266119	0.538864	5822	24.5185
Gamma-tocopherol	Chronic periodontitis	rs7038957	C	T	0.0287	0.0062	3.86296e-06	0.0167027	0.0287544	0.561325	5822	21.4279
Gamma-tocopherol	Chronic periodontitis	rs7350776	G	C	-0.0239	0.0052	3.86403e-06	-0.0204648	0.0219856	0.351943	5822	21.1246
Sweets intake	Chronic periodontitis	rs10971134	T	C	0.0250631	0.00526059	1.89998e-06	-0.0169649	0.0252002	0.500817	64949	22.6987
Sweets intake	Chronic periodontitis	rs11038176	C	T	-0.0218053	0.00451839	1.40001e-06	-0.0257196	0.0253913	0.311094	64949	23.2893
Sweets intake	Chronic periodontitis	rs111664160	C	A	0.0832705	0.0181285	4.39997e-06	0.0020965	0.0383085	0.956356	64949	21.0988
Sweets intake	Chronic periodontitis	rs116687379	T	C	0.0945744	0.0176761	8.79995e-08	-0.178523	0.100182	0.0747532	64949	28.6269
Sweets intake	Chronic periodontitis	rs116978350	T	C	0.0811036	0.0173004	2.80001e-06	0.0573792	0.0815485	0.481669	64949	21.977
Sweets intake	Chronic periodontitis	rs142705784	C	T	0.0822368	0.0159742	2.59998e-07	-0.0653903	0.0793842	0.410098	64949	26.5029
Sweets intake	Chronic periodontitis	rs146405287	T	C	0.0765251	0.0159505	1.6e-06	0.0521958	0.0804891	0.516673	64949	23.0176
Sweets intake	Chronic periodontitis	rs16964118	C	T	0.0393654	0.00803526	9.59997e-07	-0.0620784	0.042462	0.143747	64949	24.001
Sweets intake	Chronic periodontitis	rs192934965	A	G	0.131146	0.0278617	2.5e-06	0.00317152	0.070934	0.964338	64949	22.1562
Sweets intake	Chronic periodontitis	rs34413686	A	G	0.0251797	0.00548049	4.30002e-06	0.00798263	0.0297166	0.788217	64949	21.1087
Sweets intake	Chronic periodontitis	rs61913309	G	A	0.023329	0.00470771	7.19996e-07	0.0207511	0.0267441	0.437801	64949	24.5569
Sweets intake	Chronic periodontitis	rs61948777	T	C	0.0213893	0.00462604	3.79997e-06	-0.0106496	0.0252874	0.67365	64949	21.3784
Sweets intake	Chronic periodontitis	rs62559005	T	C	0.0833839	0.0154833	7.19996e-08	0.00608945	0.0407318	0.881158	64949	29.0026
Sweets intake	Chronic periodontitis	rs67632528	A	G	-0.0266234	0.00578403	4.20001e-06	-0.0180549	0.0356131	0.612174	64949	21.1868
Sweets intake	Chronic periodontitis	rs72698049	G	C	0.0621115	0.0117298	1.2e-07	-0.107133	0.0655292	0.102071	64949	28.039
Sweets intake	Chronic periodontitis	rs72791190	G	A	0.0554313	0.0109853	4.49997e-07	0.0418531	0.0465069	0.368156	64949	25.4616
Sweets intake	Chronic periodontitis	rs72859681	C	T	0.0485682	0.0105107	3.79997e-06	0.0293157	0.05962	0.622925	64949	21.3521
Sweets intake	Chronic periodontitis	rs73112179	G	T	0.0375631	0.00662585	1.40001e-08	0.0322781	0.0308559	0.295518	64949	32.1395
Sweets intake	Chronic periodontitis	rs74543812	T	G	0.14029	0.0245253	1.09999e-08	-0.285359	0.266704	0.284643	64949	32.7209
Sweets intake	Chronic periodontitis	rs79312248	C	G	0.0661311	0.0139893	2.30001e-06	-0.134038	0.11703	0.252072	64949	22.347
Sweets intake	Chronic periodontitis	rs9813850	C	T	0.0250344	0.00531994	2.5e-06	-0.0239332	0.0284736	0.400606	64949	22.1442
Oily fish intake	Chronic periodontitis	rs112516926	C	T	0.0315342	0.00651845	1.29999e-06	-0.00843983	0.0347925	0.808334	64949	23.4032
Oily fish intake	Chronic periodontitis	rs114296824	A	G	-0.0753159	0.0164	4.39997e-06	-0.12181	0.099049	0.218772	64949	21.0904
Oily fish intake	Chronic periodontitis	rs11678296	A	C	0.0177379	0.00380728	3.2e-06	-0.0212828	0.022588	0.346083	64949	21.7057
Oily fish intake	Chronic periodontitis	rs139608354	G	A	0.0644803	0.0128849	5.60003e-07	-0.0315118	0.0711958	0.65805	64949	25.0433
Oily fish intake	Chronic periodontitis	rs139966282	A	G	0.0506003	0.0104907	1.40001e-06	-0.00269808	0.0867865	0.975199	64949	23.2647
Oily fish intake	Chronic periodontitis	rs140451057	A	G	0.0957047	0.0203515	2.59998e-06	-0.0198557	0.298384	0.946945	64949	22.1143
Oily fish intake	Chronic periodontitis	rs17099248	C	A	0.0250131	0.00539073	3.50002e-06	0.012856	0.029828	0.666464	64949	21.5298
Oily fish intake	Chronic periodontitis	rs178461	C	T	-0.0722947	0.0146466	8e-07	0.106013	0.161423	0.511347	64949	24.3635
Oily fish intake	Chronic periodontitis	rs188626385	T	C	0.0710005	0.0127915	2.80001e-08	-0.238893	0.294824	0.417773	64949	30.8092
Oily fish intake	Chronic periodontitis	rs189644740	C	T	0.0611623	0.0126379	1.29999e-06	0.0634811	0.0961825	0.50925	64949	23.4217
Oily fish intake	Chronic periodontitis	rs61915889	T	C	0.0431793	0.00939281	4.30002e-06	-0.0147105	0.0460822	0.749558	64949	21.1329
Oily fish intake	Chronic periodontitis	rs72908311	G	T	0.0244977	0.00519473	2.39999e-06	0.00982114	0.0395658	0.803962	64949	22.2395
Oily fish intake	Chronic periodontitis	rs75606319	G	T	0.0842525	0.0179686	2.69998e-06	0.263012	0.113539	0.0205319	64949	21.9855
Oily fish intake	Chronic periodontitis	rs77074496	T	A	0.101153	0.0201346	5.1e-07	0.555884	0.432986	0.199198	64949	25.239
Oily fish intake	Chronic periodontitis	rs9933496	C	T	-0.0168833	0.00346788	1.09999e-06	-0.0157898	0.0211857	0.456089	64949	23.7021
Pear intake	Chronic periodontitis	rs111598442	C	T	0.0953423	0.0207449	4.30002e-06	0.141937	0.205013	0.48873	64949	21.1227
Pear intake	Chronic periodontitis	rs114476136	T	C	0.0745737	0.016227	4.30002e-06	-0.148681	0.104505	0.154819	64949	21.12
Pear intake	Chronic periodontitis	rs115587374	C	T	-0.0517683	0.011237	4.09996e-06	0.199859	0.0863435	0.0206291	64949	21.224
Pear intake	Chronic periodontitis	rs116740634	T	C	-0.0370878	0.00787596	2.5e-06	0.0301708	0.035855	0.400087	64949	22.1746
Pear intake	Chronic periodontitis	rs138721349	T	C	0.0550328	0.0119809	4.39997e-06	0.0745618	0.0685403	0.27666	64949	21.0991
Pear intake	Chronic periodontitis	rs141930514	G	C	0.0294657	0.00645106	4.90004e-06	-0.0118179	0.0311079	0.70402	64949	20.8627
Pear intake	Chronic periodontitis	rs142073328	A	G	0.0768547	0.0163075	2.39999e-06	0.119246	0.0591426	0.0437734	64949	22.2109
Pear intake	Chronic periodontitis	rs1609494	C	T	-0.0205313	0.0040607	4.30002e-07	0.0172622	0.0228736	0.450443	64949	25.5641
Pear intake	Chronic periodontitis	rs17484600	T	A	-0.0194414	0.00386985	5.1e-07	-0.0220278	0.021124	0.297048	64949	25.2387
Pear intake	Chronic periodontitis	rs1873849	T	C	0.048135	0.0104557	4.20001e-06	0.0648786	0.0397999	0.103076	64949	21.1941
Pear intake	Chronic periodontitis	rs34798770	A	G	0.0169624	0.0036269	2.90001e-06	-0.00213992	0.0209702	0.91872	64949	21.8728
Pear intake	Chronic periodontitis	rs4744	A	G	0.0205905	0.00424946	1.29999e-06	0.0106868	0.0238133	0.653592	64949	23.4783
Pear intake	Chronic periodontitis	rs4953674	T	C	0.0210469	0.00414403	3.79997e-07	0.027424	0.0252249	0.276957	64949	25.7947
Pear intake	Chronic periodontitis	rs59427628	A	G	-0.0558034	0.0120995	4e-06	0.0844767	0.0815777	0.300418	64949	21.2709
Pear intake	Chronic periodontitis	rs6985457	T	G	0.0571308	0.0121865	2.80001e-06	0.0249906	0.0584532	0.668992	64949	21.9777
Pear intake	Chronic periodontitis	rs9512379	T	C	0.0186516	0.00364197	2.99999e-07	0.0164263	0.0219522	0.454296	64949	26.2277
Salted peanuts intake	Chronic periodontitis	rs11137480	C	G	0.0115883	0.00235633	8.70001e-07	0.0392923	0.0221614	0.0762272	64949	24.1862
Salted peanuts intake	Chronic periodontitis	rs117611360	A	C	-0.0336973	0.00731256	4.09996e-06	-0.159714	0.126334	0.206153	64949	21.235
Salted peanuts intake	Chronic periodontitis	rs1209910	G	C	0.0112297	0.0023288	1.40001e-06	0.00503074	0.0209287	0.810039	64949	23.2526
Salted peanuts intake	Chronic periodontitis	rs138462855	G	A	0.0642174	0.0121175	1.2e-07	0.0527747	0.139442	0.705081	64949	28.0853
Salted peanuts intake	Chronic periodontitis	rs142627973	C	T	0.0711526	0.0146224	1.09999e-06	0.0842653	0.106816	0.430181	64949	23.678
Salted peanuts intake	Chronic periodontitis	rs144387937	T	C	0.0793857	0.0140647	1.7e-08	0.0631086	0.199359	0.751578	64949	31.8584
Salted peanuts intake	Chronic periodontitis	rs181745116	A	G	0.0486855	0.0101636	1.7e-06	-0.120801	0.0945274	0.201269	64949	22.9458
Salted peanuts intake	Chronic periodontitis	rs28639739	A	G	-0.0118931	0.00230437	2.5e-07	-0.0137369	0.0210804	0.514631	64949	26.637
Salted peanuts intake	Chronic periodontitis	rs28868570	G	A	0.0405353	0.0084445	1.6e-06	0.103936	0.0567953	0.0672481	64949	23.0419
Salted peanuts intake	Chronic periodontitis	rs435571	G	A	0.0237383	0.0050504	2.59998e-06	0.0464124	0.0501557	0.354775	64949	22.0926
Salted peanuts intake	Chronic periodontitis	rs6975809	G	C	-0.0143997	0.00313403	4.30002e-06	0.0450777	0.0261578	0.084834	64949	21.1106
Salted peanuts intake	Chronic periodontitis	rs7190023	G	C	0.0114629	0.00236495	1.29999e-06	0.023597	0.0214724	0.271793	64949	23.4934
Salted peanuts intake	Chronic periodontitis	rs922863	A	G	0.0145136	0.00315047	4.09996e-06	-0.0095013	0.023521	0.686249	64949	21.2226
Salted peanuts intake	Chronic periodontitis	rs9421416	A	G	0.0262452	0.00573955	4.79999e-06	0.0245148	0.0516059	0.634759	64949	20.9095
Muesli intake	Chronic periodontitis	rs10020462	T	C	-0.0179663	0.00384239	2.90001e-06	0.0122436	0.0222325	0.581834	64949	21.8632
Muesli intake	Chronic periodontitis	rs12662137	T	C	0.0279385	0.00610766	4.79999e-06	-0.00126559	0.031228	0.967673	64949	20.9246
Muesli intake	Chronic periodontitis	rs1835512	A	G	0.0175847	0.00381829	4.09996e-06	-0.00773892	0.0222359	0.727812	64949	21.2096
Muesli intake	Chronic periodontitis	rs218011	C	T	0.0218329	0.00402531	5.80003e-08	0.0180547	0.0231284	0.435022	64949	29.4187
Muesli intake	Chronic periodontitis	rs2239578	G	A	0.0190308	0.00364387	1.79999e-07	0.015595	0.0210289	0.458331	64949	27.2765
Muesli intake	Chronic periodontitis	rs490737	C	T	-0.0176812	0.00367927	1.5e-06	-0.0127673	0.0215521	0.553588	64949	23.0941
Muesli intake	Chronic periodontitis	rs56025738	G	T	-0.0255465	0.00550984	3.50002e-06	-0.0331387	0.0264979	0.211074	64949	21.4973
Muesli intake	Chronic periodontitis	rs72751802	T	G	0.0442424	0.00911643	1.2e-06	0.0165637	0.0499458	0.740166	64949	23.552
Muesli intake	Chronic periodontitis	rs78220500	T	G	-0.0448575	0.0095793	2.80001e-06	0.0509656	0.0628847	0.417675	64949	21.9282
Muesli intake	Chronic periodontitis	rs8032483	G	C	-0.0201649	0.00419172	1.5e-06	-0.0273165	0.0219545	0.213416	64949	23.1424
Bread intake	Chronic periodontitis	rs10011481	C	G	0.0147406	0.00310182	2e-06	-0.0289629	0.0280591	0.301973	452236	22.5838
Bread intake	Chronic periodontitis	rs10201472	G	A	-0.0103928	0.00200649	2.19999e-07	0.00249456	0.0208833	0.904917	452236	26.8282
Bread intake	Chronic periodontitis	rs10211137	C	T	-0.0244893	0.00405915	1.6e-09	-0.102801	0.0450807	0.0225855	452236	36.3984
Bread intake	Chronic periodontitis	rs10228494	G	C	-0.0105493	0.00202531	1.89998e-07	0.0127652	0.0208362	0.54011	452236	27.1309
Bread intake	Chronic periodontitis	rs10228671	G	A	0.0091886	0.00199463	4.09996e-06	-0.0139321	0.0210475	0.508012	452236	21.2214
Bread intake	Chronic periodontitis	rs10761661	T	C	-0.0114852	0.00200486	1e-08	-0.000359625	0.0212726	0.986512	452236	32.8178
Bread intake	Chronic periodontitis	rs10966045	T	C	-0.0114018	0.00231262	8.19993e-07	-0.0343503	0.0220606	0.11945	452236	24.3074
Bread intake	Chronic periodontitis	rs11013753	C	A	-0.0131998	0.00263516	5.49997e-07	0.0538905	0.0252972	0.0331467	452236	25.0912
Bread intake	Chronic periodontitis	rs111317388	C	A	0.0169094	0.00338458	5.89997e-07	0.0312082	0.0301731	0.300994	452236	24.9601
Bread intake	Chronic periodontitis	rs11133681	C	T	-0.0103397	0.00203807	3.89996e-07	-0.00046987	0.0212198	0.982334	452236	25.7382
Bread intake	Chronic periodontitis	rs111685767	T	G	0.0283059	0.00605673	2.99999e-06	-0.0130064	0.0511002	0.799089	452236	21.8413
Bread intake	Chronic periodontitis	rs11183201	C	T	-0.016725	0.00199574	5.30029e-17	-0.0112626	0.0207404	0.587112	452236	70.2303
Bread intake	Chronic periodontitis	rs11204671	C	T	-0.0100703	0.00208392	1.29999e-06	0.0301794	0.022613	0.182005	452236	23.3519
Bread intake	Chronic periodontitis	rs112611766	T	A	0.0188861	0.0041052	4.20001e-06	-0.103756	0.0625615	0.097221	452236	21.1649
Bread intake	Chronic periodontitis	rs113209191	A	G	-0.0108628	0.00235845	4.09996e-06	-0.0149003	0.0240541	0.535621	452236	21.2144
Bread intake	Chronic periodontitis	rs115276619	A	T	-0.0386498	0.00798543	1.29999e-06	-0.086998	0.0776722	0.262685	452236	23.426
Bread intake	Chronic periodontitis	rs11620650	C	T	-0.0107198	0.00209509	3.09999e-07	-0.0293009	0.0213712	0.170361	452236	26.1799
Bread intake	Chronic periodontitis	rs11628639	C	T	-0.013495	0.00232226	6.19998e-09	-0.0334306	0.0262283	0.20245	452236	33.7695
Bread intake	Chronic periodontitis	rs116448128	C	T	0.0397295	0.00806245	8.30004e-07	-0.0644048	0.0855433	0.451516	452236	24.2824
Bread intake	Chronic periodontitis	rs11691161	G	A	-0.0104221	0.00199991	1.89998e-07	-0.0152675	0.021476	0.477138	452236	27.1575
Bread intake	Chronic periodontitis	rs117200925	T	C	-0.0414334	0.00861662	1.5e-06	0.32405	0.126688	0.010532	452236	23.1221
Bread intake	Chronic periodontitis	rs117398588	G	A	-0.0381486	0.00719476	1.09999e-07	-0.0815054	0.0626736	0.193439	452236	28.1141
Bread intake	Chronic periodontitis	rs12117826	A	G	-0.0156494	0.0034214	4.79999e-06	-0.0381546	0.0394543	0.333515	452236	20.9213
Bread intake	Chronic periodontitis	rs12349638	A	G	0.0103486	0.00200099	2.30001e-07	0.0347155	0.0209623	0.0977035	452236	26.7469
Bread intake	Chronic periodontitis	rs12422349	G	A	0.00992148	0.00208456	1.89998e-06	-0.0160361	0.021118	0.447639	452236	22.6529
Bread intake	Chronic periodontitis	rs12510662	A	G	0.00938853	0.00202948	3.69999e-06	0.0279148	0.0218689	0.201793	452236	21.4006
Bread intake	Chronic periodontitis	rs12613918	T	C	0.0135352	0.00294229	4.20001e-06	-0.0627027	0.034314	0.0676519	452236	21.1621
Bread intake	Chronic periodontitis	rs13016665	A	C	0.0147544	0.00202829	3.50026e-13	-0.00396468	0.0208225	0.848992	452236	52.9155
Bread intake	Chronic periodontitis	rs13023099	A	C	-0.0114708	0.00202287	1.40001e-08	0.0270146	0.0210443	0.199247	452236	32.1552
Bread intake	Chronic periodontitis	rs13078091	T	C	0.00976297	0.0021047	3.50002e-06	-0.00854046	0.0217833	0.69501	452236	21.5171
Bread intake	Chronic periodontitis	rs13131626	A	G	0.00966158	0.00200161	1.40001e-06	0.017551	0.0207724	0.398155	452236	23.299
Bread intake	Chronic periodontitis	rs13277520	G	C	-0.0137622	0.002709	3.79997e-07	-0.0207667	0.0277619	0.454443	452236	25.8082
Bread intake	Chronic periodontitis	rs144281439	C	T	0.0259719	0.00536698	1.29999e-06	-0.123019	0.0709151	0.0827866	452236	23.4179
Bread intake	Chronic periodontitis	rs1451488	G	A	0.00941342	0.00200869	2.80001e-06	0.0188501	0.0213991	0.378381	452236	21.9619
Bread intake	Chronic periodontitis	rs146642700	A	T	-0.0477258	0.00976266	1e-06	-0.167741	0.167618	0.316957	452236	23.8985
Bread intake	Chronic periodontitis	rs1492988	G	C	0.0115447	0.00203549	1.40001e-08	-0.0390773	0.0209784	0.0624986	452236	32.1682
Bread intake	Chronic periodontitis	rs16938253	G	A	-0.0120739	0.00245833	8.99995e-07	-0.0268281	0.0278681	0.335706	452236	24.1221
Bread intake	Chronic periodontitis	rs16958397	G	C	-0.0147882	0.00275489	8e-08	-0.0309078	0.0365863	0.398227	452236	28.8152
Bread intake	Chronic periodontitis	rs17083079	A	G	0.0301138	0.00467938	1.2e-10	-0.0806611	0.0896486	0.368254	452236	41.4147
Bread intake	Chronic periodontitis	rs17332107	G	A	-0.0112511	0.00217274	2.19999e-07	0.0542942	0.0210253	0.00981364	452236	26.8148
Bread intake	Chronic periodontitis	rs17693403	A	G	0.00975021	0.00209652	3.29997e-06	0.0271915	0.0213715	0.203257	452236	21.6287
Bread intake	Chronic periodontitis	rs17747791	A	T	-0.00947536	0.00200718	2.39999e-06	0.0174524	0.0213739	0.414198	452236	22.2853
Bread intake	Chronic periodontitis	rs1840339	T	G	0.0104181	0.00214048	1.09999e-06	-0.0125452	0.0224098	0.57561	452236	23.6894
Bread intake	Chronic periodontitis	rs1884010	G	A	-0.00986754	0.00203272	1.2e-06	0.0180296	0.0211252	0.393401	452236	23.5647
Bread intake	Chronic periodontitis	rs192358911	C	G	-0.0377184	0.00734749	2.80001e-07	-0.0474126	0.0896903	0.597066	452236	26.3529
Bread intake	Chronic periodontitis	rs1940033	T	C	-0.011079	0.00202843	4.70002e-08	0.00935248	0.0210254	0.656451	452236	29.8319
Bread intake	Chronic periodontitis	rs198167	C	A	-0.0105407	0.00216899	1.2e-06	-0.0241906	0.0209947	0.249229	452236	23.6169
Bread intake	Chronic periodontitis	rs2068650	C	A	-0.013938	0.00199929	3.10027e-12	0.0168921	0.0208188	0.417144	452236	48.6015
Bread intake	Chronic periodontitis	rs2089848	G	A	-0.0129535	0.00277994	3.2e-06	-0.0409823	0.0316453	0.195303	452236	21.7122
Bread intake	Chronic periodontitis	rs2233926	A	G	0.0213659	0.00442556	1.40001e-06	0.0079167	0.066331	0.904997	452236	23.308
Bread intake	Chronic periodontitis	rs2391874	G	A	0.0114661	0.0021338	7.69999e-08	0.0419849	0.0226293	0.0635492	452236	28.8751
Bread intake	Chronic periodontitis	rs2517678	T	C	0.013233	0.00208598	2.19999e-10	0.0131572	0.0216128	0.542676	452236	40.2436
Bread intake	Chronic periodontitis	rs28406095	A	G	-0.010949	0.00200012	4.39997e-08	-0.0123696	0.0207929	0.551912	452236	29.9666
Bread intake	Chronic periodontitis	rs319694	T	C	0.0111305	0.00215594	2.39999e-07	-0.00381987	0.024266	0.874916	452236	26.6536
Bread intake	Chronic periodontitis	rs34109003	T	C	0.01614	0.00303932	1.09999e-07	-0.0184544	0.0331596	0.577847	452236	28.2003
Bread intake	Chronic periodontitis	rs34324799	G	C	-0.0401535	0.00872734	4.20001e-06	0.0810093	0.0683602	0.236004	452236	21.1682
Bread intake	Chronic periodontitis	rs34855425	T	C	-0.0116602	0.00218069	8.9e-08	0.0394739	0.0235653	0.0939161	452236	28.5907
Bread intake	Chronic periodontitis	rs379336	G	A	-0.00953705	0.00200579	2e-06	-0.00257225	0.0208044	0.901601	452236	22.6077
Bread intake	Chronic periodontitis	rs4473606	G	A	-0.00935243	0.00202683	3.89996e-06	0.0274024	0.0220354	0.213661	452236	21.2919
Bread intake	Chronic periodontitis	rs4800666	C	T	0.0103005	0.00209631	8.9e-07	-0.0033604	0.0215104	0.875858	452236	24.1438
Bread intake	Chronic periodontitis	rs4892250	T	C	-0.0104981	0.00206099	3.50002e-07	0.0303793	0.022273	0.172583	452236	25.946
Bread intake	Chronic periodontitis	rs4910395	G	A	-0.0113599	0.00236659	1.6e-06	0.0110646	0.0227892	0.627307	452236	23.0411
Bread intake	Chronic periodontitis	rs4947596	C	T	-0.0229062	0.00454366	4.60002e-07	0.0501574	0.0429812	0.243227	452236	25.4153
Bread intake	Chronic periodontitis	rs4984685	A	G	0.0135849	0.00248083	4.39997e-08	0.0391521	0.0223873	0.0803175	452236	29.986
Bread intake	Chronic periodontitis	rs57824799	T	C	0.0279053	0.00566056	8.19993e-07	-0.0271595	0.0394674	0.491358	452236	24.3027
Bread intake	Chronic periodontitis	rs596878	C	A	-0.011739	0.00201069	5.30005e-09	0.0192347	0.0215119	0.371245	452236	34.0857
Bread intake	Chronic periodontitis	rs6090344	A	G	-0.0125252	0.0024128	2.1e-07	0.0217015	0.0260228	0.404313	452236	26.948
Bread intake	Chronic periodontitis	rs61860539	C	A	0.0184306	0.00393598	2.80001e-06	0.0113628	0.0600279	0.849863	452236	21.9267
Bread intake	Chronic periodontitis	rs61868497	T	C	-0.0140819	0.00299334	2.5e-06	0.0176929	0.0347311	0.610454	452236	22.1315
Bread intake	Chronic periodontitis	rs61878484	T	C	-0.0144491	0.00308017	2.69998e-06	0.00869879	0.026965	0.747002	452236	22.0055
Bread intake	Chronic periodontitis	rs62091167	C	A	-0.0138402	0.0024253	1.2e-08	0.0459865	0.025188	0.0678907	452236	32.5652
Bread intake	Chronic periodontitis	rs62272476	C	A	0.0138074	0.00287317	1.5e-06	0.0290311	0.0365426	0.426936	452236	23.0941
Bread intake	Chronic periodontitis	rs62374725	C	T	0.0162948	0.0034002	1.6e-06	-0.0122167	0.0639425	0.84848	452236	22.9662
Bread intake	Chronic periodontitis	rs639548	T	G	0.0100325	0.00213873	2.69998e-06	-0.014269	0.0212919	0.502755	452236	22.0042
Bread intake	Chronic periodontitis	rs6462253	A	G	-0.00939445	0.00202096	3.29997e-06	0.0412336	0.0208398	0.0478608	452236	21.6086
Bread intake	Chronic periodontitis	rs656817	G	A	-0.0126883	0.00210929	1.79999e-09	0.0107273	0.0225277	0.633946	452236	36.1855
Bread intake	Chronic periodontitis	rs66480507	G	T	0.0106057	0.0022203	1.79999e-06	0.000288403	0.0237353	0.990305	452236	22.8168
Bread intake	Chronic periodontitis	rs7018920	T	C	0.015155	0.00302332	5.39995e-07	-0.0254792	0.0322251	0.42914	452236	25.1272
Bread intake	Chronic periodontitis	rs7195572	A	G	0.00922298	0.00201735	4.79999e-06	1.03473e-05	0.0208396	0.999604	452236	20.9016
Bread intake	Chronic periodontitis	rs7211048	C	T	0.00940896	0.00199498	2.39999e-06	-0.0462631	0.0207803	0.0259944	452236	22.2437
Bread intake	Chronic periodontitis	rs7276867	C	G	0.011348	0.002003	1.5e-08	-0.0205517	0.0213366	0.33544	452236	32.0979
Bread intake	Chronic periodontitis	rs72823602	G	A	0.0226224	0.00491281	4.09996e-06	0.0528256	0.0463897	0.254813	452236	21.204
Bread intake	Chronic periodontitis	rs73013812	A	C	-0.0128922	0.00279139	3.89996e-06	-0.0217719	0.0257341	0.397533	452236	21.3311
Bread intake	Chronic periodontitis	rs73802707	T	C	-0.0159296	0.00276165	8e-09	-0.0305661	0.0369492	0.408097	452236	33.2715
Bread intake	Chronic periodontitis	rs74478831	A	G	0.0213376	0.00460154	3.50002e-06	-0.000487301	0.0407682	0.990463	452236	21.5023
Bread intake	Chronic periodontitis	rs75544197	G	A	0.0268268	0.00529678	4.09996e-07	0.0447643	0.0994537	0.652637	452236	25.6516
Bread intake	Chronic periodontitis	rs77122317	A	T	-0.013113	0.00264359	7.00003e-07	-0.0487541	0.0325888	0.134643	452236	24.6046
Bread intake	Chronic periodontitis	rs7747615	C	G	0.00933912	0.00200809	3.29997e-06	-0.0240196	0.0218104	0.270769	452236	21.6295
Bread intake	Chronic periodontitis	rs7775674	T	G	0.0105774	0.00225677	2.80001e-06	0.0173931	0.0248209	0.483462	452236	21.9676
Bread intake	Chronic periodontitis	rs7802468	T	C	-0.0233527	0.00205629	6.90081e-30	0.0204889	0.0219083	0.349679	452236	128.975
Bread intake	Chronic periodontitis	rs78458885	C	T	-0.0195378	0.00408777	1.79999e-06	-0.0380323	0.0334722	0.255859	452236	22.8443
Bread intake	Chronic periodontitis	rs78734041	G	C	-0.0275192	0.00599304	4.39997e-06	-0.0370267	0.0849076	0.662776	452236	21.0852
Bread intake	Chronic periodontitis	rs78844209	A	G	0.0128332	0.00256863	5.80003e-07	0.0315204	0.0275568	0.252692	452236	24.9613
Bread intake	Chronic periodontitis	rs79207796	T	C	0.0232058	0.00472642	9.09997e-07	-0.0922816	0.0729651	0.205966	452236	24.1062
Bread intake	Chronic periodontitis	rs7923705	A	G	0.0125344	0.0026402	2.1e-06	-0.0709091	0.0276293	0.0102747	452236	22.5389
Bread intake	Chronic periodontitis	rs79436018	C	T	-0.0176147	0.00311645	1.6e-08	-0.00358147	0.0333454	0.914467	452236	31.947
Bread intake	Chronic periodontitis	rs8047941	A	G	0.00958977	0.00204847	2.80001e-06	0.00955521	0.0211253	0.651045	452236	21.9158
Bread intake	Chronic periodontitis	rs8050588	A	G	-0.0109771	0.00206891	1.09999e-07	0.0406294	0.0218244	0.0626527	452236	28.1509
Bread intake	Chronic periodontitis	rs838133	G	A	0.0110481	0.00205793	7.90005e-08	-0.0443417	0.0214937	0.039112	452236	28.8213
Bread intake	Chronic periodontitis	rs904512	A	G	-0.0123924	0.0024045	2.59998e-07	0.0343682	0.023855	0.149665	452236	26.562
Bread intake	Chronic periodontitis	rs9323989	C	T	-0.0116143	0.00205547	1.6e-08	0.0183535	0.0216576	0.396748	452236	31.9274
Bread intake	Chronic periodontitis	rs9478329	T	C	0.0123837	0.00255342	1.2e-06	-0.0173116	0.0263538	0.511251	452236	23.521
Bread intake	Chronic periodontitis	rs9529024	T	A	-0.0129169	0.00206792	4.20001e-10	0.0175294	0.0210915	0.40591	452236	39.0166
Bread intake	Chronic periodontitis	rs9564268	C	T	-0.0121606	0.00204932	2.99999e-09	0.00728861	0.0207817	0.725797	452236	35.212
Bread intake	Chronic periodontitis	rs9607542	G	A	-0.0123227	0.00247933	6.69993e-07	-0.0274216	0.0273256	0.315615	452236	24.7026
Bread intake	Chronic periodontitis	rs9662365	T	C	0.0121661	0.00198921	9.59997e-10	0.0207932	0.0207872	0.31717	452236	37.406
Bread intake	Chronic periodontitis	rs9755262	C	A	-0.0210046	0.00414263	4e-07	-0.01535	0.0472174	0.745111	452236	25.7085
Bread intake	Chronic periodontitis	rs9832088	A	T	0.0147289	0.00198902	1.29987e-13	-0.0335647	0.0209028	0.108328	452236	54.8356
Bread intake	Chronic periodontitis	rs9881332	G	C	0.0113702	0.00202188	1.89998e-08	-0.0235439	0.0216492	0.276808	452236	31.6246
Bread intake	Chronic periodontitis	rs9897045	G	A	0.0136547	0.00260717	1.6e-07	0.0169199	0.0255647	0.508069	452236	27.43
Chocolate-covered raisin intake	Chronic periodontitis	rs111849455	T	C	0.0352084	0.00680437	2.30001e-07	0.0416162	0.122538	0.734144	64949	26.7742
Chocolate-covered raisin intake	Chronic periodontitis	rs113072982	A	C	0.0203991	0.00444048	4.39997e-06	-0.0525406	0.0404061	0.193493	64949	21.1039
Chocolate-covered raisin intake	Chronic periodontitis	rs113828677	A	T	0.0202806	0.00430989	2.5e-06	-0.00786545	0.0763425	0.91794	64949	22.1426
Chocolate-covered raisin intake	Chronic periodontitis	rs113839682	G	C	0.0218322	0.00471836	3.69999e-06	-0.0784258	0.0636289	0.217744	64949	21.4098
Chocolate-covered raisin intake	Chronic periodontitis	rs114187371	A	C	0.0299219	0.00625205	1.7e-06	-0.014838	0.0733421	0.839673	64949	22.9052
Chocolate-covered raisin intake	Chronic periodontitis	rs116379132	T	G	0.0222549	0.00430809	2.39999e-07	-0.00373752	0.0677613	0.956013	64949	26.6859
Chocolate-covered raisin intake	Chronic periodontitis	rs117440800	G	A	0.0168083	0.00366601	4.49997e-06	-0.00270354	0.0718221	0.969973	64949	21.0213
Chocolate-covered raisin intake	Chronic periodontitis	rs117486971	G	C	0.0299813	0.00648844	3.79997e-06	0.0233619	0.110085	0.831938	64949	21.3511
Chocolate-covered raisin intake	Chronic periodontitis	rs117499772	C	T	0.027693	0.00570671	1.2e-06	-0.0932821	0.112229	0.405875	64949	23.5488
Chocolate-covered raisin intake	Chronic periodontitis	rs118094512	C	T	0.0321933	0.00634118	3.79997e-07	0.0512121	0.138269	0.711099	64949	25.7745
Chocolate-covered raisin intake	Chronic periodontitis	rs137883112	T	C	0.0239029	0.00513099	3.2e-06	-0.246978	0.138117	0.073748	64949	21.702
Chocolate-covered raisin intake	Chronic periodontitis	rs138509254	A	G	0.0255211	0.00530017	1.5e-06	-0.0317013	0.0749199	0.672196	64949	23.1856
Chocolate-covered raisin intake	Chronic periodontitis	rs139349307	C	T	0.0246567	0.00516058	1.79999e-06	0.10285	0.0562146	0.0673101	64949	22.8283
Chocolate-covered raisin intake	Chronic periodontitis	rs140268092	T	C	0.0349443	0.0072211	1.29999e-06	0.0721244	0.144264	0.617112	64949	23.4178
Chocolate-covered raisin intake	Chronic periodontitis	rs142687386	A	T	0.0319632	0.00695407	4.30002e-06	0.134748	0.0866026	0.119722	64949	21.1262
Chocolate-covered raisin intake	Chronic periodontitis	rs1450580	A	T	-0.0247589	0.00528445	2.80001e-06	-0.100336	0.065126	0.123405	64949	21.9514
Chocolate-covered raisin intake	Chronic periodontitis	rs145309903	C	T	0.022868	0.00463398	8e-07	0.00842008	0.0703021	0.904665	64949	24.3528
Chocolate-covered raisin intake	Chronic periodontitis	rs147433176	C	G	0.0325819	0.00692114	2.5e-06	0.164311	0.0747034	0.0278413	64949	22.1614
Chocolate-covered raisin intake	Chronic periodontitis	rs147824007	A	C	0.0259017	0.00528406	9.49992e-07	0.0728869	0.146423	0.618637	64949	24.0282
Chocolate-covered raisin intake	Chronic periodontitis	rs149373955	G	C	0.0194038	0.00401468	1.29999e-06	0.0121959	0.0460423	0.791099	64949	23.3599
Chocolate-covered raisin intake	Chronic periodontitis	rs150474985	A	G	0.0258167	0.00504782	3.09999e-07	0.0540738	0.101718	0.594999	64949	26.1573
Chocolate-covered raisin intake	Chronic periodontitis	rs180807658	C	T	0.0501863	0.0107828	3.29997e-06	-0.124342	0.165455	0.452343	64949	21.6624
Chocolate-covered raisin intake	Chronic periodontitis	rs186113223	A	G	0.0366392	0.00789213	3.40001e-06	-0.0241499	0.0484686	0.618301	64949	21.5528
Chocolate-covered raisin intake	Chronic periodontitis	rs188737126	G	A	0.0323051	0.00651101	7.00003e-07	-0.0766377	0.0661999	0.246998	64949	24.6176
Chocolate-covered raisin intake	Chronic periodontitis	rs189973653	T	C	0.0403875	0.00790161	3.2e-07	-0.0570311	0.0990886	0.564915	64949	26.1254
Chocolate-covered raisin intake	Chronic periodontitis	rs1961169	A	G	0.0274461	0.00565243	1.2e-06	0.132044	0.135124	0.328466	64949	23.5771
Chocolate-covered raisin intake	Chronic periodontitis	rs374956	T	C	0.04082	0.0081561	5.60003e-07	0.0732015	0.168581	0.664127	64949	25.0485
Chocolate-covered raisin intake	Chronic periodontitis	rs3793883	C	G	0.0355468	0.00726423	9.90011e-07	0.0275851	0.0747162	0.71198	64949	23.9454
Chocolate-covered raisin intake	Chronic periodontitis	rs4124000	G	T	0.0080991	0.00167112	1.29999e-06	-0.0333153	0.0242108	0.168805	64949	23.4887
Chocolate-covered raisin intake	Chronic periodontitis	rs4244577	G	A	0.0145598	0.00295672	8.50002e-07	0.0174529	0.0281464	0.535207	64949	24.2488
Chocolate-covered raisin intake	Chronic periodontitis	rs467151	C	G	0.0220234	0.00455308	1.29999e-06	0.131145	0.0479826	0.00627249	64949	23.3969
Chocolate-covered raisin intake	Chronic periodontitis	rs4922536	G	T	-0.00702613	0.00150003	2.80001e-06	-0.0147667	0.0211451	0.484959	64949	21.9398
Chocolate-covered raisin intake	Chronic periodontitis	rs4978026	T	G	0.0260578	0.00530703	9.09997e-07	-0.0344489	0.0429779	0.422814	64949	24.1086
Chocolate-covered raisin intake	Chronic periodontitis	rs522980	A	G	-0.041782	0.00914785	4.90004e-06	-0.0211206	0.0377352	0.57568	64949	20.8613
Chocolate-covered raisin intake	Chronic periodontitis	rs58671678	G	A	0.0245499	0.00506755	1.29999e-06	-0.00790687	0.049264	0.872487	64949	23.4695
Chocolate-covered raisin intake	Chronic periodontitis	rs62314077	G	T	0.0136702	0.00294721	3.50002e-06	-0.0258395	0.04957	0.602177	64949	21.5143
Chocolate-covered raisin intake	Chronic periodontitis	rs6791775	G	C	0.0418096	0.00894689	2.99999e-06	-0.0758935	0.120031	0.527202	64949	21.8377
Chocolate-covered raisin intake	Chronic periodontitis	rs7040638	T	C	0.0294594	0.00639284	4.09996e-06	0.247183	0.0980095	0.0116681	64949	21.2354
Chocolate-covered raisin intake	Chronic periodontitis	rs71317298	A	G	0.0361838	0.00660958	4.39997e-08	-0.0163503	0.0446752	0.71438	64949	29.9696
Chocolate-covered raisin intake	Chronic periodontitis	rs7275839	T	C	0.0119904	0.00252568	2.1e-06	-0.00155956	0.0329755	0.962279	64949	22.5378
Chocolate-covered raisin intake	Chronic periodontitis	rs72780237	C	T	0.0244067	0.00509883	1.7e-06	0.0394119	0.113542	0.728507	64949	22.9127
Chocolate-covered raisin intake	Chronic periodontitis	rs73169313	A	G	0.0242305	0.00527923	4.39997e-06	-0.0356949	0.0736656	0.627993	64949	21.0661
Chocolate-covered raisin intake	Chronic periodontitis	rs73229996	G	A	0.0221318	0.00468598	2.30001e-06	0.0187882	0.0623769	0.763259	64949	22.3066
Chocolate-covered raisin intake	Chronic periodontitis	rs73598208	G	A	0.022267	0.00462781	1.5e-06	-0.0879209	0.0484438	0.0695376	64949	23.1511
Chocolate-covered raisin intake	Chronic periodontitis	rs74788010	T	C	0.0356766	0.00761648	2.80001e-06	0.00231656	0.0863542	0.978598	64949	21.9411
Chocolate-covered raisin intake	Chronic periodontitis	rs75756089	C	T	0.0320797	0.00696024	4e-06	0.0347427	0.147863	0.814236	64949	21.2428
Chocolate-covered raisin intake	Chronic periodontitis	rs76994094	T	C	0.0273474	0.0053735	3.59998e-07	-0.063118	0.0518221	0.223234	64949	25.9011
Chocolate-covered raisin intake	Chronic periodontitis	rs77414644	G	A	0.0385774	0.00790665	1.09999e-06	-0.0232062	0.0745426	0.755562	64949	23.8057
Chocolate-covered raisin intake	Chronic periodontitis	rs78209434	A	G	0.0176698	0.00378088	2.99999e-06	-0.0127806	0.0553633	0.817432	64949	21.8412
Chocolate-covered raisin intake	Chronic periodontitis	rs78266566	A	G	0.0379892	0.00718549	1.2e-07	0.0862778	0.100216	0.389283	64949	27.9517
Chocolate-covered raisin intake	Chronic periodontitis	rs79266273	A	G	0.0333526	0.00708142	2.5e-06	-0.0505018	0.0906389	0.577407	64949	22.1829
Chocolate-covered raisin intake	Chronic periodontitis	rs8177156	A	G	0.0335873	0.00725859	3.69999e-06	-0.163238	0.22739	0.472834	64949	21.4114
Pineapple intake	Chronic periodontitis	rs111799849	C	G	0.0362565	0.00787445	4.09996e-06	0.0265219	0.0594421	0.655467	64949	21.1998
Pineapple intake	Chronic periodontitis	rs114311510	T	C	0.0289142	0.00593093	1.09999e-06	-0.104924	0.0459017	0.0222628	64949	23.7671
Pineapple intake	Chronic periodontitis	rs116956726	T	C	0.04478	0.00943084	2.1e-06	-0.0619219	0.0968796	0.522716	64949	22.5459
Pineapple intake	Chronic periodontitis	rs144823522	A	G	0.0279856	0.00532174	1.5e-07	-0.0496894	0.0686594	0.469244	64949	27.6543
Pineapple intake	Chronic periodontitis	rs149078766	C	T	0.037263	0.00768411	1.2e-06	-0.0765838	0.0967107	0.428427	64949	23.5163
Pineapple intake	Chronic periodontitis	rs1701827	G	A	0.0108785	0.00234955	3.69999e-06	0.0173914	0.0250792	0.488022	64949	21.4372
Pineapple intake	Chronic periodontitis	rs2454222	A	G	0.0105516	0.00208018	3.89996e-07	3.37001e-05	0.0208371	0.99871	64949	25.7297
Pineapple intake	Chronic periodontitis	rs3096085	A	G	-0.0252268	0.00539418	2.90001e-06	-0.00492186	0.0739107	0.946907	64949	21.8712
Pineapple intake	Chronic periodontitis	rs3917551	A	G	0.0215573	0.00448966	1.6e-06	0.0208128	0.0429392	0.627886	64949	23.0548
Pineapple intake	Chronic periodontitis	rs62007226	G	C	0.0128779	0.00269292	1.7e-06	0.00769504	0.0294217	0.793674	64949	22.8688
Pineapple intake	Chronic periodontitis	rs62105556	G	T	0.0224655	0.00473599	2.1e-06	0.0178434	0.0369732	0.629379	64949	22.5015
Pineapple intake	Chronic periodontitis	rs72771953	A	C	0.0215321	0.0043525	7.49998e-07	-0.00800662	0.0345903	0.81695	64949	24.4735
Pineapple intake	Chronic periodontitis	rs75055053	T	C	0.0339083	0.00654092	2.19999e-07	0.0904754	0.0719034	0.208286	64949	26.8741
Pineapple intake	Chronic periodontitis	rs77093146	A	G	0.0270307	0.00564908	1.7e-06	-0.0420303	0.0475879	0.37712	64949	22.896
Pineapple intake	Chronic periodontitis	rs79253624	A	C	0.0341919	0.0074643	4.60002e-06	0.147359	0.142985	0.302732	64949	20.983
Pineapple intake	Chronic periodontitis	rs79943840	G	A	0.0367295	0.00712736	2.59998e-07	-0.0770047	0.0674637	0.253693	64949	26.5566
Intake of sugar added to cereal	Chronic periodontitis	rs10228442	G	C	-0.0202973	0.00431935	2.59998e-06	0.0268222	0.0217237	0.216944	64949	22.0821
Intake of sugar added to cereal	Chronic periodontitis	rs114046048	G	A	0.0688044	0.0146238	2.5e-06	-0.0770787	0.104541	0.460934	64949	22.1367
Intake of sugar added to cereal	Chronic periodontitis	rs116144464	T	C	0.045895	0.0100053	4.49997e-06	0.0195223	0.0463059	0.673322	64949	21.0412
Intake of sugar added to cereal	Chronic periodontitis	rs117835236	G	A	0.0596526	0.0121416	8.99995e-07	0.0535465	0.124435	0.666963	64949	24.1383
Intake of sugar added to cereal	Chronic periodontitis	rs144612223	T	G	0.0659991	0.0140688	2.69998e-06	0.189063	0.144209	0.189848	64949	22.0071
Intake of sugar added to cereal	Chronic periodontitis	rs145066153	A	C	0.0624254	0.0129625	1.5e-06	0.0454827	0.0994886	0.647553	64949	23.1924
Intake of sugar added to cereal	Chronic periodontitis	rs17767694	C	T	0.0221687	0.00458383	1.29999e-06	-0.00653521	0.0240516	0.78584	64949	23.3896
Intake of sugar added to cereal	Chronic periodontitis	rs2220999	G	A	0.0211443	0.00417561	4.09996e-07	-0.0328132	0.0215597	0.128018	64949	25.6417
Intake of sugar added to cereal	Chronic periodontitis	rs2268908	A	G	-0.0316801	0.00637883	6.80002e-07	-0.00520178	0.033284	0.875809	64949	24.6656
Intake of sugar added to cereal	Chronic periodontitis	rs548354811	A	G	0.0847852	0.0177193	1.7e-06	0.0245266	0.0552151	0.656898	64949	22.8953
Intake of sugar added to cereal	Chronic periodontitis	rs6776153	G	A	-0.0193485	0.00415554	3.2e-06	-0.0338418	0.0215245	0.115893	64949	21.679
Intake of sugar added to cereal	Chronic periodontitis	rs72704684	A	G	0.0651627	0.0140551	3.50002e-06	-0.0206835	0.0382382	0.588568	64949	21.4946
Intake of sugar added to cereal	Chronic periodontitis	rs79366430	T	C	0.0509759	0.0102753	7.00003e-07	0.0704643	0.0493676	0.153482	64949	24.6117
Chocolate bar intake	Chronic periodontitis	rs12476436	C	A	-0.0310858	0.00659089	2.39999e-06	-0.00630722	0.0280342	0.821993	64944	22.2452
Chocolate bar intake	Chronic periodontitis	rs12584633	A	G	0.0217975	0.00470607	3.59998e-06	-0.0326319	0.0212717	0.125016	64944	21.4534
Chocolate bar intake	Chronic periodontitis	rs13376315	C	T	0.0639911	0.0128191	5.99998e-07	-0.0339802	0.0471863	0.471446	64944	24.9186
Chocolate bar intake	Chronic periodontitis	rs139016200	C	T	0.133383	0.027419	1.09999e-06	-0.167087	0.11887	0.159834	64944	23.6645
Chocolate bar intake	Chronic periodontitis	rs141291681	G	A	0.0802631	0.0171709	2.90001e-06	-0.255706	0.134526	0.0573284	64944	21.8497
Chocolate bar intake	Chronic periodontitis	rs17567502	T	C	0.0904698	0.0188141	1.5e-06	-0.0375872	0.0872284	0.666537	64944	23.1228
Chocolate bar intake	Chronic periodontitis	rs2011009	A	G	-0.0467659	0.0101212	3.79997e-06	0.0107615	0.0748568	0.885689	64944	21.3498
Chocolate bar intake	Chronic periodontitis	rs4656997	T	G	-0.0227407	0.00472687	1.5e-06	0.00158753	0.0224919	0.94373	64944	23.1452
Chocolate bar intake	Chronic periodontitis	rs5757057	C	T	0.0239203	0.00507592	2.39999e-06	-0.0563866	0.0241029	0.0193143	64944	22.2077
Chocolate bar intake	Chronic periodontitis	rs73158385	T	C	0.0253528	0.00536471	2.30001e-06	0.0116501	0.0246196	0.636067	64944	22.3336
Chocolate bar intake	Chronic periodontitis	rs77853158	G	C	0.112327	0.0192891	5.80003e-09	-0.0499865	0.0620057	0.420152	64944	33.9113
Chocolate bar intake	Chronic periodontitis	rs79174915	A	C	0.119243	0.0254141	2.69998e-06	-0.117823	0.0753619	0.11795	64944	22.0149
Grape intake	Chronic periodontitis	rs10497191	C	T	0.033169	0.00670547	7.59994e-07	0.00551949	0.0326496	0.865756	64949	24.4684
Grape intake	Chronic periodontitis	rs10915419	T	G	0.073165	0.0142872	2.99999e-07	-0.00401357	0.0538127	0.940546	64949	26.2248
Grape intake	Chronic periodontitis	rs117720571	A	G	0.051447	0.0108626	2.19999e-06	0.0381584	0.0540101	0.479874	64949	22.4312
Grape intake	Chronic periodontitis	rs139167288	A	G	-0.138425	0.0298557	3.50002e-06	0.5993	0.412406	0.146173	64949	21.4968
Grape intake	Chronic periodontitis	rs139190506	G	A	0.0777545	0.0164449	2.30001e-06	-0.00427943	0.038834	0.912252	64949	22.3557
Grape intake	Chronic periodontitis	rs140661104	C	G	0.0940598	0.0196968	1.79999e-06	0.182272	0.0871807	0.0365511	64949	22.8043
Grape intake	Chronic periodontitis	rs62355507	T	C	-0.0304175	0.00610362	6.19998e-07	0.0363025	0.0342413	0.289055	64949	24.8355
Grape intake	Chronic periodontitis	rs9320216	G	A	0.0363096	0.00782521	3.50002e-06	-0.0358526	0.0366127	0.327462	64949	21.5303
Unsalted nuts intake	Chronic periodontitis	rs11241419	C	G	0.025021	0.00506994	8e-07	-0.00962994	0.041171	0.815062	64949	24.3559
Unsalted nuts intake	Chronic periodontitis	rs112734217	T	A	0.032244	0.00675554	1.79999e-06	-0.0098089	0.0423729	0.816934	64949	22.7813
Unsalted nuts intake	Chronic periodontitis	rs117713405	A	T	0.083463	0.0170891	1e-06	0.0996735	0.149376	0.504603	64949	23.8534
Unsalted nuts intake	Chronic periodontitis	rs117987918	A	G	0.0514303	0.0110851	3.50002e-06	0.251372	0.338824	0.45815	64949	21.5258
Unsalted nuts intake	Chronic periodontitis	rs139312083	C	T	0.0525489	0.010873	1.29999e-06	-0.17575	0.143892	0.221935	64949	23.3576
Unsalted nuts intake	Chronic periodontitis	rs140760808	G	C	0.0752483	0.0162129	3.50002e-06	0.451954	0.355165	0.203188	64949	21.5413
Unsalted nuts intake	Chronic periodontitis	rs145713169	A	G	0.0354878	0.00756972	2.80001e-06	0.0500441	0.0507358	0.323952	64949	21.9785
Unsalted nuts intake	Chronic periodontitis	rs146575647	C	T	0.0788781	0.0161265	1e-06	-0.312263	0.213105	0.142838	64949	23.9239
Unsalted nuts intake	Chronic periodontitis	rs2178664	C	T	0.0315804	0.00690238	4.79999e-06	0.032263	0.0627068	0.606898	64949	20.9333
Unsalted nuts intake	Chronic periodontitis	rs2664108	G	A	-0.0128132	0.00279645	4.60002e-06	0.0286124	0.0222592	0.198645	64949	20.9943
Unsalted nuts intake	Chronic periodontitis	rs4734720	C	T	0.0213049	0.00459356	3.50002e-06	0.0364393	0.0358499	0.309419	64949	21.511
Unsalted nuts intake	Chronic periodontitis	rs4904335	G	A	-0.0205676	0.00442179	3.29997e-06	0.0344948	0.0308347	0.263269	64949	21.6357
Unsalted nuts intake	Chronic periodontitis	rs62030847	T	C	0.0252204	0.00549367	4.39997e-06	-0.00275821	0.0407367	0.946018	64949	21.0755
Unsalted nuts intake	Chronic periodontitis	rs73913809	A	G	0.0240023	0.00524212	4.70002e-06	-0.0188143	0.0453104	0.677972	64949	20.9649
Unsalted nuts intake	Chronic periodontitis	rs76520208	T	C	0.0372704	0.00777656	1.6e-06	-0.0285042	0.0776518	0.713561	64949	22.9696
Unsalted nuts intake	Chronic periodontitis	rs77536627	T	C	0.0356537	0.00763562	2.99999e-06	-0.0251547	0.0742866	0.734898	64949	21.8032
Other fish intake	Chronic periodontitis	rs114437011	G	A	0.0413748	0.00814104	3.69999e-07	-0.0193617	0.394481	0.960854	64937	25.8293
Other fish intake	Chronic periodontitis	rs11775487	A	G	0.0196204	0.00412584	2e-06	-0.0772956	0.0718026	0.281703	64937	22.6147
Other fish intake	Chronic periodontitis	rs117820915	A	G	0.048978	0.00877646	2.39999e-08	-0.07927	0.056747	0.162443	64937	31.1432
Other fish intake	Chronic periodontitis	rs141374880	A	G	0.0216085	0.00421901	2.99999e-07	-0.0885735	0.118458	0.45463	64937	26.2318
Other fish intake	Chronic periodontitis	rs144345266	C	T	0.0342949	0.0069516	8.09991e-07	-0.0906846	0.190766	0.634522	64937	24.3383
Other fish intake	Chronic periodontitis	rs144373947	A	G	0.0328957	0.00704819	3.09999e-06	-0.0778178	0.133827	0.560918	64937	21.7833
Other fish intake	Chronic periodontitis	rs150535976	A	G	0.0243241	0.00495373	9.09997e-07	-0.0702745	0.113683	0.536468	64937	24.1106
Other fish intake	Chronic periodontitis	rs150868792	T	C	0.0292986	0.00604753	1.29999e-06	-0.110078	0.131714	0.403305	64937	23.4713
Other fish intake	Chronic periodontitis	rs17173732	C	A	0.0264523	0.00441229	2e-09	0.435122	0.176297	0.0135828	64937	35.9417
Other fish intake	Chronic periodontitis	rs1787081	A	G	-0.0237304	0.0049268	1.5e-06	0.00822762	0.107507	0.938997	64937	23.1996
Other fish intake	Chronic periodontitis	rs185411372	T	C	0.0295387	0.00628808	2.59998e-06	-0.00304856	0.0838926	0.971012	64937	22.0672
Other fish intake	Chronic periodontitis	rs191635022	T	A	0.0270814	0.00552312	9.40005e-07	-0.232264	0.220099	0.291302	64937	24.0421
Other fish intake	Chronic periodontitis	rs34162270	C	A	-0.00914333	0.00197549	3.69999e-06	-0.0661889	0.0439591	0.132146	64937	21.422
Other fish intake	Chronic periodontitis	rs4780881	A	G	0.0175615	0.00373571	2.59998e-06	-0.0455376	0.0390282	0.243297	64937	22.0992
Other fish intake	Chronic periodontitis	rs61373860	A	G	-0.00733398	0.00158839	3.89996e-06	0.0198354	0.0237448	0.403517	64937	21.3189
Other fish intake	Chronic periodontitis	rs61747222	A	G	0.0187869	0.00409812	4.60002e-06	0.0222497	0.0364678	0.541783	64937	21.0156
Other fish intake	Chronic periodontitis	rs61993987	G	A	0.00861096	0.00183176	2.59998e-06	0.0332782	0.0419512	0.427627	64937	22.0987
Other fish intake	Chronic periodontitis	rs62104344	A	T	0.0185687	0.00388058	1.7e-06	0.044631	0.132145	0.735556	64937	22.8965
Other fish intake	Chronic periodontitis	rs7081142	T	C	-0.0168145	0.00346207	1.2e-06	-0.103395	0.104324	0.321636	64937	23.5883
Other fish intake	Chronic periodontitis	rs7235226	A	G	0.0201921	0.00437591	3.89996e-06	0.0303692	0.0460973	0.51002	64937	21.2925
Other fish intake	Chronic periodontitis	rs72744195	C	T	0.0219979	0.0046284	2e-06	-0.0296958	0.0919892	0.746832	64937	22.5892
Other fish intake	Chronic periodontitis	rs72838067	C	T	0.0227373	0.00489534	3.40001e-06	-0.0914192	0.104697	0.382565	64937	21.5731
Other fish intake	Chronic periodontitis	rs77082288	A	T	0.0210722	0.00453526	3.40001e-06	0.0172314	0.0481551	0.720469	64937	21.5881
Other fish intake	Chronic periodontitis	rs79365677	T	C	0.0210375	0.0045907	4.60002e-06	-0.0556937	0.156686	0.722256	64937	21.0005
Other fish intake	Chronic periodontitis	rs80082189	G	T	0.0222121	0.00440485	4.60002e-07	0.00214593	0.0714869	0.976052	64937	25.4283
Fried potatoes intake	Chronic periodontitis	rs10495468	A	G	-0.0288924	0.00623762	3.59998e-06	-0.00188568	0.0216056	0.930451	64949	21.455
Fried potatoes intake	Chronic periodontitis	rs10742742	C	A	-0.0369094	0.00757322	1.09999e-06	-0.0279315	0.029844	0.349316	64949	23.7527
Fried potatoes intake	Chronic periodontitis	rs11046610	T	C	0.0349325	0.0076254	4.60002e-06	-0.0316771	0.0321745	0.324849	64949	20.9862
Fried potatoes intake	Chronic periodontitis	rs115451005	C	T	0.119786	0.0260131	4.09996e-06	0.114865	0.0760398	0.130892	64949	21.2045
Fried potatoes intake	Chronic periodontitis	rs11688774	C	T	-0.0449133	0.00970165	3.69999e-06	-0.0188125	0.0308386	0.541841	64949	21.4318
Fried potatoes intake	Chronic periodontitis	rs117117106	A	G	-0.0916794	0.0196335	2.99999e-06	-0.0314188	0.0504409	0.533361	64949	21.8046
Fried potatoes intake	Chronic periodontitis	rs117525941	C	G	0.109877	0.021742	4.30002e-07	-0.0649691	0.0915925	0.478121	64949	25.5396
Fried potatoes intake	Chronic periodontitis	rs140724278	T	C	0.0978876	0.0197175	6.90001e-07	-0.0029699	0.0629736	0.962385	64949	24.6463
Fried potatoes intake	Chronic periodontitis	rs182009726	T	C	0.0672981	0.0147325	4.90004e-06	0.0405347	0.0716705	0.571687	64949	20.8666
Fried potatoes intake	Chronic periodontitis	rs2592339	A	T	0.040383	0.00866878	3.2e-06	-0.00671988	0.0304603	0.825395	64949	21.7011
Fried potatoes intake	Chronic periodontitis	rs2906294	A	C	0.0438255	0.00758738	7.59994e-09	-0.0672131	0.0255335	0.0084795	64949	33.3634
Fried potatoes intake	Chronic periodontitis	rs4669886	G	A	-0.0289016	0.00626729	4e-06	0.00597278	0.020943	0.775497	64949	21.2659
Fried potatoes intake	Chronic periodontitis	rs60152323	A	G	0.0833454	0.0162459	2.90001e-07	0.0790221	0.0511365	0.12227	64949	26.3194
Fried potatoes intake	Chronic periodontitis	rs62451466	A	C	-0.1292	0.0269774	1.7e-06	-0.058533	0.103421	0.571414	64949	22.9364
Fried potatoes intake	Chronic periodontitis	rs76068234	A	G	-0.12238	0.0255618	1.7e-06	-0.0203508	0.0726672	0.779435	64949	22.9212
Fried potatoes intake	Chronic periodontitis	rs7707187	C	T	-0.0432109	0.00884227	1e-06	0.00406508	0.0260338	0.875918	64949	23.8814
Fried potatoes intake	Chronic periodontitis	rs9596491	G	A	-0.0362793	0.00778629	3.2e-06	-0.0212923	0.0241404	0.377765	64949	21.7098
Other drink intake	Chronic periodontitis	rs10046909	T	A	-0.0111432	0.00240158	3.50002e-06	-0.00671732	0.0232969	0.77309	64949	21.5291
Other drink intake	Chronic periodontitis	rs138084634	A	C	0.0460527	0.00956572	1.5e-06	-0.143815	0.220063	0.513424	64949	23.1779
Other drink intake	Chronic periodontitis	rs138322808	C	T	0.0425482	0.0085789	7.10003e-07	0.0225637	0.0978138	0.817563	64949	24.598
Other drink intake	Chronic periodontitis	rs139266627	A	G	0.0129912	0.00283691	4.70002e-06	0.00467077	0.0286145	0.870337	64949	20.9704
Other drink intake	Chronic periodontitis	rs149362721	C	G	0.0452935	0.00962377	2.5e-06	0.139051	0.10245	0.174702	64949	22.1504
Other drink intake	Chronic periodontitis	rs16884231	A	G	-0.0161932	0.00319412	4e-07	-0.0132619	0.0293535	0.651414	64949	25.7018
Other drink intake	Chronic periodontitis	rs16970288	C	T	-0.0114174	0.0022911	6.19998e-07	-0.0122073	0.0220177	0.579283	64949	24.834
Other drink intake	Chronic periodontitis	rs2184436	G	A	0.0413804	0.00900883	4.39997e-06	0.208933	0.185788	0.26077	64949	21.0985
Other drink intake	Chronic periodontitis	rs529703549	C	G	0.0788949	0.0155882	4.20001e-07	-0.0943056	0.0858768	0.272139	64949	25.6157
Other drink intake	Chronic periodontitis	rs62314642	C	T	-0.0126701	0.00275287	4.20001e-06	-0.0255419	0.025401	0.314634	64949	21.1831
Other drink intake	Chronic periodontitis	rs6496597	C	T	-0.0146782	0.0031609	3.40001e-06	-0.00791763	0.0270399	0.769665	64949	21.5637
Other drink intake	Chronic periodontitis	rs6594004	C	A	-0.0336785	0.00680447	7.39997e-07	-0.167164	0.0933019	0.0731897	64949	24.4972
Other drink intake	Chronic periodontitis	rs72963585	C	T	0.0147559	0.00300052	8.79995e-07	0.0308502	0.0316093	0.329071	64949	24.1846
Other drink intake	Chronic periodontitis	rs74745892	G	C	0.0814554	0.0159471	3.29997e-07	-0.219118	0.150353	0.145017	64949	26.0901
Other drink intake	Chronic periodontitis	rs75805105	A	G	0.076617	0.0133899	1.09999e-08	0.018022	0.0777547	0.816709	64949	32.7413
Other drink intake	Chronic periodontitis	rs75940184	C	A	0.0218836	0.00472567	3.59998e-06	0.0780857	0.0494275	0.114152	64949	21.4442
Other drink intake	Chronic periodontitis	rs76906992	C	G	0.0162605	0.00351533	3.69999e-06	0.0929037	0.0454436	0.0409166	64949	21.3961
Other drink intake	Chronic periodontitis	rs77776784	C	G	0.0411547	0.00817783	4.79999e-07	0.10384	0.179467	0.562856	64949	25.3258
Other drink intake	Chronic periodontitis	rs8087800	T	G	0.0239171	0.00493334	1.2e-06	0.0368543	0.0360338	0.306416	64949	23.5036
Mixed vegetable intake	Chronic periodontitis	rs11134553	C	A	0.026592	0.00568983	2.99999e-06	0.0264249	0.0211357	0.211208	64949	21.8426
Mixed vegetable intake	Chronic periodontitis	rs116940027	G	A	0.0676721	0.0142739	2.1e-06	-0.0868577	0.0718547	0.226741	64949	22.4768
Mixed vegetable intake	Chronic periodontitis	rs12856231	A	G	-0.11755	0.025139	2.90001e-06	0.138908	0.105638	0.188528	64949	21.865
Mixed vegetable intake	Chronic periodontitis	rs12980103	A	T	-0.0376734	0.00803368	2.69998e-06	-0.0396254	0.0265175	0.135095	64949	21.9908
Mixed vegetable intake	Chronic periodontitis	rs2730078	G	A	-0.0280363	0.0060629	3.79997e-06	0.0316445	0.024023	0.187753	64949	21.3836
Mixed vegetable intake	Chronic periodontitis	rs56000060	A	G	0.0755156	0.0164625	4.49997e-06	0.0745881	0.0486352	0.125122	64949	21.0417
Mixed vegetable intake	Chronic periodontitis	rs59455016	A	G	0.0725768	0.0151533	1.7e-06	0.0662163	0.0882695	0.453158	64949	22.9394
Mixed vegetable intake	Chronic periodontitis	rs62542879	T	G	0.0640209	0.0127709	5.39995e-07	-0.112016	0.0562469	0.0464259	64949	25.1305
Mixed vegetable intake	Chronic periodontitis	rs72769311	T	G	0.0817035	0.0170801	1.7e-06	-0.0357477	0.057567	0.534616	64949	22.8823
Mixed vegetable intake	Chronic periodontitis	rs73555777	T	G	-0.0498863	0.0102369	1.09999e-06	-0.0199143	0.0355487	0.575345	64949	23.7479
Mixed vegetable intake	Chronic periodontitis	rs7618279	G	A	0.107277	0.0231153	3.50002e-06	-0.0971012	0.0649561	0.134947	64949	21.5384
Mixed vegetable intake	Chronic periodontitis	rs80030163	A	G	0.100638	0.0213989	2.59998e-06	-0.0889702	0.0486689	0.0675383	64949	22.1178
Mixed vegetable intake	Chronic periodontitis	rs936730	C	T	-0.0271209	0.00571878	2.1e-06	0.00357415	0.0218761	0.870218	64949	22.4906
Herbal tea intake	Chronic periodontitis	rs10239996	G	A	0.612661	0.124437	8.50002e-07	-0.00489373	0.0218379	0.822684	64949	24.2405
Herbal tea intake	Chronic periodontitis	rs10868543	T	A	3.52671	0.755392	2.99999e-06	0.0689127	0.0471073	0.143498	64949	21.7969
Herbal tea intake	Chronic periodontitis	rs111715364	A	C	2.74107	0.5781	2.1e-06	-0.0592267	0.116775	0.612023	64949	22.482
Herbal tea intake	Chronic periodontitis	rs112197091	A	G	2.13961	0.41415	2.39999e-07	0.278866	0.195416	0.153569	64949	26.6903
Herbal tea intake	Chronic periodontitis	rs112266567	A	G	1.66273	0.359226	3.69999e-06	0.0826959	0.0768969	0.28219	64949	21.4244
Herbal tea intake	Chronic periodontitis	rs112423877	A	T	4.05076	0.733715	3.40001e-08	0.0431849	0.165608	0.794273	64949	30.4802
Herbal tea intake	Chronic periodontitis	rs112633488	A	C	2.14938	0.438589	9.59997e-07	0.0998384	0.0610605	0.102034	64949	24.0166
Herbal tea intake	Chronic periodontitis	rs112849992	T	C	2.0402	0.438721	3.29997e-06	0.0374007	0.153897	0.807986	64949	21.6256
Herbal tea intake	Chronic periodontitis	rs113362806	T	C	2.96766	0.615003	1.40001e-06	-0.0924054	0.0528795	0.0805564	64949	23.2849
Herbal tea intake	Chronic periodontitis	rs113983138	T	C	1.36218	0.276465	8.30004e-07	-0.0136699	0.0669601	0.838236	64949	24.2766
Herbal tea intake	Chronic periodontitis	rs114605739	G	A	3.2706	0.584593	2.19999e-08	-0.104929	0.151849	0.48956	64949	31.3002
Herbal tea intake	Chronic periodontitis	rs115147589	T	C	3.33399	0.628467	1.09999e-07	0.0708011	0.13802	0.607967	64949	28.1426
Herbal tea intake	Chronic periodontitis	rs115159721	T	C	2.70049	0.544549	7.10003e-07	0.18288	0.13808	0.185354	64949	24.593
Herbal tea intake	Chronic periodontitis	rs115494331	C	T	1.89776	0.409614	3.59998e-06	-0.257552	0.145324	0.0763502	64949	21.4651
Herbal tea intake	Chronic periodontitis	rs115506252	A	G	3.0314	0.618308	9.49992e-07	-0.0115472	0.131758	0.930163	64949	24.0368
Herbal tea intake	Chronic periodontitis	rs116448040	A	T	3.05603	0.602451	3.89996e-07	0.00119909	0.241403	0.996037	64949	25.7319
Herbal tea intake	Chronic periodontitis	rs116866633	A	G	2.01586	0.41913	1.5e-06	-0.0337752	0.099639	0.734627	64949	23.1325
Herbal tea intake	Chronic periodontitis	rs116882317	A	G	1.49933	0.301975	6.90001e-07	0.0185908	0.0419483	0.657634	64949	24.652
Herbal tea intake	Chronic periodontitis	rs116986282	T	C	2.30199	0.46068	5.80003e-07	0.00379125	0.0791763	0.961809	64949	24.9694
Herbal tea intake	Chronic periodontitis	rs116992841	A	G	2.40599	0.518744	3.50002e-06	-0.0274013	0.070489	0.697474	64949	21.512
Herbal tea intake	Chronic periodontitis	rs117462705	G	A	2.14709	0.464479	3.79997e-06	0.0494723	0.048437	0.307078	64949	21.3682
Herbal tea intake	Chronic periodontitis	rs117627399	A	G	3.54534	0.700078	4.09996e-07	-0.167475	0.183683	0.361894	64949	25.6462
Herbal tea intake	Chronic periodontitis	rs117701264	C	G	2.49926	0.535305	2.99999e-06	0.297176	0.099082	0.00270608	64949	21.7982
Herbal tea intake	Chronic periodontitis	rs117871743	A	G	3.75549	0.806192	3.2e-06	0.00364635	0.0896686	0.967563	64949	21.6998
Herbal tea intake	Chronic periodontitis	rs12735041	A	C	1.36416	0.298601	4.90004e-06	-0.0193843	0.0473217	0.68208	64949	20.8712
Herbal tea intake	Chronic periodontitis	rs137976670	T	A	2.52879	0.529977	1.79999e-06	-0.0262735	0.133405	0.84387	64949	22.7673
Herbal tea intake	Chronic periodontitis	rs138047187	A	G	3.38892	0.703508	1.5e-06	-0.326166	0.333473	0.32803	64949	23.2052
Herbal tea intake	Chronic periodontitis	rs138861933	T	G	2.2882	0.488382	2.80001e-06	-0.055394	0.0699889	0.428671	64949	21.9517
Herbal tea intake	Chronic periodontitis	rs139961229	A	G	3.91289	0.833496	2.69998e-06	0.394592	0.344163	0.251578	64949	22.0388
Herbal tea intake	Chronic periodontitis	rs140493196	T	C	2.35865	0.489821	1.5e-06	0.202506	0.0842037	0.0161748	64949	23.1874
Herbal tea intake	Chronic periodontitis	rs140532964	T	C	2.90268	0.589295	8.40001e-07	0.00719279	0.11575	0.950451	64949	24.2623
Herbal tea intake	Chronic periodontitis	rs140551976	C	A	3.18669	0.619596	2.69998e-07	0.0313297	0.139955	0.82287	64949	26.4522
Herbal tea intake	Chronic periodontitis	rs141223171	G	C	4.02359	0.827599	1.2e-06	0.235856	0.122793	0.0547608	64949	23.6367
Herbal tea intake	Chronic periodontitis	rs141436163	T	G	2.49682	0.443009	1.7e-08	0.0799604	0.0659175	0.225116	64949	31.765
Herbal tea intake	Chronic periodontitis	rs141595975	C	T	4.23585	0.669053	2.39999e-10	0.0420275	0.0918379	0.64722	64949	40.083
Herbal tea intake	Chronic periodontitis	rs141885828	C	A	3.87244	0.760943	3.59998e-07	-0.125644	0.128238	0.327199	64949	25.8979
Herbal tea intake	Chronic periodontitis	rs142141377	C	A	4.95948	0.797242	4.90004e-10	0.0600388	0.171852	0.726817	64949	38.6983
Herbal tea intake	Chronic periodontitis	rs142302835	T	C	1.73801	0.36933	2.5e-06	-0.0174258	0.0668827	0.794445	64949	22.145
Herbal tea intake	Chronic periodontitis	rs142924308	A	T	1.45079	0.307748	2.39999e-06	0.0518449	0.0390408	0.184188	64949	22.2238
Herbal tea intake	Chronic periodontitis	rs144114507	A	G	2.53525	0.544732	3.29997e-06	-0.0560843	0.0565483	0.321297	64949	21.6609
Herbal tea intake	Chronic periodontitis	rs144260843	A	G	1.75841	0.384401	4.79999e-06	0.070502	0.0870064	0.417763	64949	20.9253
Herbal tea intake	Chronic periodontitis	rs144385369	T	C	2.74408	0.585246	2.69998e-06	0.0121534	0.0624614	0.845726	64949	21.9845
Herbal tea intake	Chronic periodontitis	rs144818462	T	C	1.26656	0.267909	2.30001e-06	0.0616447	0.0476568	0.195834	64949	22.35
Herbal tea intake	Chronic periodontitis	rs145459923	T	C	3.40459	0.707128	1.5e-06	0.446403	0.458276	0.33001	64949	23.1811
Herbal tea intake	Chronic periodontitis	rs145487715	G	T	2.49123	0.532655	2.90001e-06	0.0265568	0.063264	0.674648	64949	21.8744
Herbal tea intake	Chronic periodontitis	rs145853157	T	A	3.9211	0.672118	5.39995e-09	0.0183758	0.0742418	0.804512	64949	34.0349
Herbal tea intake	Chronic periodontitis	rs146023233	A	C	3.19556	0.63221	4.30002e-07	0.198179	0.211995	0.349876	64949	25.5488
Herbal tea intake	Chronic periodontitis	rs146190442	C	T	3.4409	0.676459	3.59998e-07	0.0575163	0.0885611	0.516046	64949	25.8739
Herbal tea intake	Chronic periodontitis	rs146680299	T	C	2.86998	0.515989	2.69998e-08	-0.0408888	0.0743564	0.582386	64949	30.9369
Herbal tea intake	Chronic periodontitis	rs146746062	T	C	2.37674	0.492361	1.40001e-06	-0.217168	0.224828	0.33408	64949	23.3022
Herbal tea intake	Chronic periodontitis	rs146747894	A	G	3.42362	0.597023	9.80009e-09	0.00873724	0.0621856	0.888263	64949	32.8843
Herbal tea intake	Chronic periodontitis	rs147255051	A	C	2.12866	0.436582	1.09999e-06	0.0194848	0.0916634	0.831663	64949	23.7728
Herbal tea intake	Chronic periodontitis	rs147967955	C	T	2.59234	0.496991	1.79999e-07	-0.51557	0.173884	0.0030265	64949	27.2074
Herbal tea intake	Chronic periodontitis	rs148342659	T	C	4.24384	0.748342	1.40001e-08	0.0246064	0.0631988	0.697018	64949	32.1601
Herbal tea intake	Chronic periodontitis	rs148443638	A	G	3.845	0.618252	5e-10	-0.0688184	0.0425838	0.106079	64949	38.6778
Herbal tea intake	Chronic periodontitis	rs148719837	C	A	2.77413	0.550684	4.70002e-07	-0.00509658	0.0937405	0.956641	64949	25.3775
Herbal tea intake	Chronic periodontitis	rs149129613	G	A	1.77759	0.361253	8.60003e-07	0.0579353	0.0520674	0.265838	64949	24.2125
Herbal tea intake	Chronic periodontitis	rs149299089	T	C	2.45833	0.516402	1.89998e-06	0.0552788	0.157761	0.726042	64949	22.6623
Herbal tea intake	Chronic periodontitis	rs149369996	T	C	2.29611	0.469651	1e-06	0.038981	0.0466338	0.403213	64949	23.902
Herbal tea intake	Chronic periodontitis	rs149772673	C	G	2.02369	0.42241	1.7e-06	-0.0115447	0.09576	0.90404	64949	22.952
Herbal tea intake	Chronic periodontitis	rs150005816	T	C	3.49406	0.645182	6.1e-08	0.482358	0.182791	0.00831879	64949	29.3289
Herbal tea intake	Chronic periodontitis	rs150806981	C	T	4.19453	0.81156	2.39999e-07	0.283687	0.207092	0.170731	64949	26.7132
Herbal tea intake	Chronic periodontitis	rs151108857	G	C	2.62012	0.556476	2.5e-06	-0.0671815	0.160233	0.675016	64949	22.1692
Herbal tea intake	Chronic periodontitis	rs151338529	C	G	2.41289	0.527236	4.70002e-06	-0.0242117	0.0645359	0.707537	64949	20.9443
Herbal tea intake	Chronic periodontitis	rs17658212	T	C	1.16774	0.253358	4e-06	-0.0606335	0.0661305	0.359208	64949	21.2434
Herbal tea intake	Chronic periodontitis	rs1796468	T	C	4.14799	0.707703	4.60002e-09	0.0132828	0.0587825	0.821228	64949	34.3537
Herbal tea intake	Chronic periodontitis	rs182602	A	G	1.66665	0.363563	4.60002e-06	-0.0835027	0.0918718	0.3634	64949	21.015
Herbal tea intake	Chronic periodontitis	rs183427285	A	G	3.50833	0.736622	1.89998e-06	-0.0411784	0.155778	0.791518	64949	22.6836
Herbal tea intake	Chronic periodontitis	rs184230902	C	G	3.02029	0.58993	3.09999e-07	0.0592537	0.113746	0.602417	64949	26.2118
Herbal tea intake	Chronic periodontitis	rs186275605	A	G	2.71456	0.578116	2.69998e-06	-0.0410686	0.0809946	0.612118	64949	22.048
Herbal tea intake	Chronic periodontitis	rs188433347	G	T	3.63371	0.655449	2.99999e-08	-0.166847	0.135122	0.216911	64949	30.7343
Herbal tea intake	Chronic periodontitis	rs190981462	T	C	2.92642	0.63254	3.69999e-06	-0.0215236	0.0728495	0.767648	64949	21.4041
Herbal tea intake	Chronic periodontitis	rs191646961	T	C	2.99038	0.59476	5e-07	0.224845	0.224635	0.316859	64949	25.2795
Herbal tea intake	Chronic periodontitis	rs191704527	A	T	3.88563	0.782088	6.80002e-07	-0.0573217	0.0575423	0.31917	64949	24.6838
Herbal tea intake	Chronic periodontitis	rs2216667	C	T	1.71877	0.356367	1.40001e-06	-0.0217801	0.0557358	0.695964	64949	23.2617
Herbal tea intake	Chronic periodontitis	rs2222658	A	G	-3.49592	0.672636	2e-07	0.13095	0.231316	0.571319	64949	27.0124
Herbal tea intake	Chronic periodontitis	rs263889	G	A	-2.8794	0.592171	1.2e-06	-0.087572	0.062448	0.16082	64949	23.6434
Herbal tea intake	Chronic periodontitis	rs28393836	T	C	2.78115	0.519132	8.40001e-08	-0.00964773	0.0561734	0.863635	64949	28.7007
Herbal tea intake	Chronic periodontitis	rs3118509	C	T	-2.37682	0.490743	1.29999e-06	0.107449	0.0504847	0.0333089	64949	23.4576
Herbal tea intake	Chronic periodontitis	rs396697	A	T	1.9998	0.423758	2.39999e-06	0.0332931	0.0466987	0.475886	64949	22.2709
Herbal tea intake	Chronic periodontitis	rs4269839	T	G	-1.3202	0.26008	3.89996e-07	0.00108888	0.0490517	0.98229	64949	25.7671
Herbal tea intake	Chronic periodontitis	rs4365092	C	A	-1.40721	0.299478	2.59998e-06	-0.032595	0.0517802	0.529031	64949	22.0794
Herbal tea intake	Chronic periodontitis	rs4441087	T	C	1.33749	0.284592	2.59998e-06	-0.0855497	0.0472766	0.0703655	64949	22.0869
Herbal tea intake	Chronic periodontitis	rs56290013	T	G	1.07874	0.224428	1.5e-06	-0.0154783	0.0360802	0.667925	64949	23.1036
Herbal tea intake	Chronic periodontitis	rs57042533	T	G	4.5911	0.823545	2.5e-08	0.0472232	0.0578494	0.414321	64949	31.0784
Herbal tea intake	Chronic periodontitis	rs60044797	T	C	2.76332	0.579865	1.89998e-06	0.0285586	0.0466927	0.540783	64949	22.7096
Herbal tea intake	Chronic periodontitis	rs6006177	C	T	1.63837	0.306468	8.99995e-08	-0.0663472	0.0463406	0.152221	64949	28.5794
Herbal tea intake	Chronic periodontitis	rs61824784	G	A	1.16597	0.254367	4.60002e-06	0.0150454	0.0757808	0.842624	64949	21.0113
Herbal tea intake	Chronic periodontitis	rs61910987	G	A	1.60077	0.327052	9.90011e-07	-0.0166857	0.0925104	0.856866	64949	23.9565
Herbal tea intake	Chronic periodontitis	rs62010054	G	T	1.90044	0.412199	4e-06	0.0361551	0.0577031	0.530941	64949	21.2566
Herbal tea intake	Chronic periodontitis	rs62167877	T	C	3.1036	0.633378	9.59997e-07	-0.0190245	0.0808995	0.814083	64949	24.0107
Herbal tea intake	Chronic periodontitis	rs62416690	T	A	2.08038	0.426855	1.09999e-06	-0.0327775	0.102257	0.748559	64949	23.7533
Herbal tea intake	Chronic periodontitis	rs62478619	G	A	1.00483	0.215734	3.2e-06	0.0159889	0.0424381	0.706353	64949	21.6944
Herbal tea intake	Chronic periodontitis	rs6573339	G	A	-2.93708	0.633552	3.59998e-06	-0.279295	0.140449	0.0467477	64949	21.4915
Herbal tea intake	Chronic periodontitis	rs6897971	G	T	1.30025	0.281715	3.89996e-06	-0.110496	0.0846986	0.192035	64949	21.3027
Herbal tea intake	Chronic periodontitis	rs72894630	G	A	3.02962	0.597443	4e-07	-0.0401828	0.0619684	0.516701	64949	25.7148
Herbal tea intake	Chronic periodontitis	rs73118299	G	A	4.30532	0.744377	7.29995e-09	-0.169749	0.185121	0.359163	64949	33.4522
Herbal tea intake	Chronic periodontitis	rs73293092	T	A	1.3549	0.293716	4e-06	0.06098	0.0563508	0.279186	64949	21.2794
Herbal tea intake	Chronic periodontitis	rs73788078	A	G	1.73904	0.347074	5.39995e-07	-0.07864	0.0569819	0.16756	64949	25.1059
Herbal tea intake	Chronic periodontitis	rs74024145	C	G	0.760211	0.155899	1.09999e-06	0.025097	0.0264991	0.343595	64949	23.7783
Herbal tea intake	Chronic periodontitis	rs74873860	C	T	2.96952	0.610943	1.2e-06	0.0173059	0.057593	0.763806	64949	23.625
Herbal tea intake	Chronic periodontitis	rs75088023	A	T	2.73708	0.512473	9.20005e-08	-0.00965282	0.0586056	0.869174	64949	28.5255
Herbal tea intake	Chronic periodontitis	rs7514051	G	C	1.6396	0.348172	2.5e-06	-0.0263043	0.047799	0.582107	64949	22.1763
Herbal tea intake	Chronic periodontitis	rs75194859	C	T	1.91821	0.41487	3.79997e-06	-0.00364864	0.0490687	0.940726	64949	21.3781
Herbal tea intake	Chronic periodontitis	rs75966734	A	G	3.16112	0.647836	1.09999e-06	-0.0359471	0.0550837	0.514021	64949	23.8096
Herbal tea intake	Chronic periodontitis	rs76631426	A	G	2.31751	0.460278	4.79999e-07	0.047647	0.0695714	0.493429	64949	25.3514
Herbal tea intake	Chronic periodontitis	rs76771047	T	C	2.40201	0.510188	2.5e-06	-0.0380087	0.0647997	0.557501	64949	22.1661
Herbal tea intake	Chronic periodontitis	rs77677063	T	C	3.53501	0.632623	2.30001e-08	-0.147438	0.144594	0.307885	64949	31.2242
Herbal tea intake	Chronic periodontitis	rs78323836	T	C	2.92173	0.632197	3.79997e-06	0.0983791	0.0686023	0.151558	64949	21.3587
Herbal tea intake	Chronic periodontitis	rs78335902	G	C	3.61787	0.716638	4.49997e-07	0.052856	0.0497361	0.287905	64949	25.4863
Herbal tea intake	Chronic periodontitis	rs78426139	A	C	2.59422	0.488952	1.09999e-07	0.0416488	0.18079	0.817804	64949	28.1502
Herbal tea intake	Chronic periodontitis	rs79290645	A	G	1.67724	0.36336	3.89996e-06	-0.10693	0.0659751	0.105068	64949	21.3067
Herbal tea intake	Chronic periodontitis	rs79519615	C	T	3.45156	0.60022	8.9e-09	-0.0594924	0.105856	0.574109	64949	33.0682
Herbal tea intake	Chronic periodontitis	rs79840793	T	C	3.28994	0.571396	8.50002e-09	-0.144763	0.189505	0.444927	64949	33.1514
Herbal tea intake	Chronic periodontitis	rs79843594	A	C	2.43274	0.520364	2.90001e-06	0.11031	0.076424	0.14891	64949	21.8563
Herbal tea intake	Chronic periodontitis	rs79919614	T	A	2.53173	0.423009	2.19999e-09	-0.0430936	0.0536624	0.421945	64949	35.8208
Herbal tea intake	Chronic periodontitis	rs80168926	T	C	2.64477	0.547654	1.40001e-06	-0.199833	0.253998	0.431429	64949	23.3219
Herbal tea intake	Chronic periodontitis	rs855736	A	C	0.602075	0.128691	2.90001e-06	0.0087744	0.0241263	0.716092	64949	21.8879
Herbal tea intake	Chronic periodontitis	rs9295184	C	G	0.554839	0.120456	4.09996e-06	0.041089	0.0214471	0.055386	64949	21.2167
Herbal tea intake	Chronic periodontitis	rs9621390	C	T	-0.614485	0.132205	3.40001e-06	-0.0236078	0.0243257	0.331803	64949	21.6036
Herbal tea intake	Chronic periodontitis	rs9792217	T	C	2.93094	0.502233	5.39995e-09	-0.1092	0.098618	0.268164	64949	34.0568
Herbal tea intake	Chronic periodontitis	rs9792589	A	G	1.18916	0.254094	2.90001e-06	-0.0203849	0.0376261	0.587974	64949	21.9024
Intake of artificial sweetener added to coffee	Chronic periodontitis	rs11068069	T	C	0.0207445	0.00443796	2.90001e-06	0.028711	0.0240006	0.231594	64949	21.8494
Intake of artificial sweetener added to coffee	Chronic periodontitis	rs114565016	A	C	0.085468	0.0183524	3.2e-06	-0.307662	0.154415	0.0463244	64949	21.6881
Intake of artificial sweetener added to coffee	Chronic periodontitis	rs11936086	C	G	0.0686796	0.0146489	2.80001e-06	0.0418002	0.173089	0.809171	64949	21.9809
Intake of artificial sweetener added to coffee	Chronic periodontitis	rs12270786	G	A	0.0166123	0.00360359	4e-06	-0.0203623	0.0218799	0.35204	64949	21.2515
Intake of artificial sweetener added to coffee	Chronic periodontitis	rs138306370	C	T	0.107726	0.0215224	5.60003e-07	0.146097	0.103693	0.158855	64949	25.053
Intake of artificial sweetener added to coffee	Chronic periodontitis	rs138900734	A	C	0.10188	0.0215951	2.39999e-06	-0.052072	0.133517	0.696535	64949	22.257
Intake of artificial sweetener added to coffee	Chronic periodontitis	rs140774793	A	G	0.0868514	0.0182361	1.89998e-06	0.0635886	0.0658693	0.334357	64949	22.6824
Intake of artificial sweetener added to coffee	Chronic periodontitis	rs141134342	T	C	0.0797698	0.0167203	1.79999e-06	-0.00307072	0.0852126	0.971254	64949	22.7609
Intake of artificial sweetener added to coffee	Chronic periodontitis	rs145990591	A	G	0.0867769	0.0183379	2.19999e-06	-0.0590601	0.14006	0.67326	64949	22.3928
Intake of artificial sweetener added to coffee	Chronic periodontitis	rs238134	C	G	-0.0179481	0.00387652	3.69999e-06	-0.010781	0.0223204	0.629086	64949	21.4365
Intake of artificial sweetener added to coffee	Chronic periodontitis	rs61914781	A	G	-0.0338414	0.00390673	4.60045e-18	-0.0131611	0.0234124	0.57402	64949	75.036
Intake of artificial sweetener added to coffee	Chronic periodontitis	rs72907976	A	G	0.0277523	0.00573663	1.29999e-06	0.0283274	0.0393917	0.472066	64949	23.4037
Intake of artificial sweetener added to coffee	Chronic periodontitis	rs78115985	T	G	0.0515675	0.0111357	3.59998e-06	0.121064	0.0970397	0.212188	64949	21.4446
[truncated: 3,374 more rows]

## Sheet: Table S4
Supplemental Table 4 The characteristics of instrumental variables used in reverse MR analysis of the association between periodontitis and dietary habits, metabolic levels of dietary antioxidants (SNP: single nucleotide polymorphisms, Beta: estimate coefficient, SE: standard error of coefficient estimate, P-value: the P-value for the SNP's association with the exposure/outcome data, N: sample si…
[truncated: 1,261 more rows]

[truncated: 6 more sheets: Table S5, Table S6, Table S7, Table S8, Table S9, Table S10]
